# Supplementary material for: Accurate discrimination of bHLH domains in plants, animals, and fungi using biologically meaningful sites
Source: BMC Evol Biol. 2012 Aug 24;12:154. doi: 10.1186/1471-2148-12-154 (PMC3502508; doi:10.1186/1471-2148-12-154)
Supplement: Additional file 1 — An excel file that contains Supplementary Tables S1-S4. [file 1471-2148-12-154-S1.xls]

## Sheet: Supp Table S1
Supplemental Table 1
Annotations, classification and sequences for Plant, Animal and Fungal bHLH proteins
#	Dataset	Kingdom	UNIPROT	Name	Common Name	Species	bHLH sequence
1	M	A	Q17103	MYC_ASTVU	MYC	Asterias rubens	KRACHNVLERQRREDLRTSFLLLRDEVPEL-CDRAAKVVILKKATDYVSSL
2	M	A	P10395	MYC_AVIM2	MYC	Avian myelocytomatosis virus CMII	KRRTHNVLERQRRNELKLSFFALRDQIPEV-NEKAPKVVILKKATEYVLSI
3	M	A	P06295	MYC_AVIMD	MYC	Avian myelocytomatosis virus HBI	KRRTHNVLERQRRNELKLRFFALRDQIPEV-NEKAPKVGILKKATEYVLSI
4	M	A	P01110	MYC_AVIMC	MYC	Avian myelocytomatosis virus MC29	KRRTHNVLERQRRNELKLRFFALRDQIPEV-NEKAPKVVILKKATEYVLSL
5	M	A	P0C0N8	MYC_AVIME	MYC	Avian retrovirus MH2E21	KRRTHNVLERQRRNELKLSFFALRDQIPEV-NEKAPKVVILKRATEYVLSI
6	M	A	P12523	MYC_AVIOK	MYC	Avian retrovirus OK10	KRRMHNVLERQRRNELKLSFFALRDQIPEV-NEKAPKVVILKKATEYVLSI
7	M	A	O15984	TRH_Bombyx		Bombyx mori	RKEKSRDAARSRRGKENYEFYELAKMLPLP-TSQLDKASIIRLTISYLKLR
8	M	A	P17667	MYF5_BOVIN	MYF5	Bos taurus	RRKAATMRERRRLKKVNQAFDTLKRCTTTNPNQRLPKVEILRNAIRYIESL
9	M	A	Q8MJ66	MYC_HUMA		Bos taurus	KRRTHNVLERQRRNELKRSFFALRDQIPEL-NEKAPKVVILKKATAYILSV
10	M	A	Q9XTA5	HIF1A_BOVIN	HIF1A	Bos taurus	RKEKSRDAARSRRSKESEVFYELAHQLPLP-SSHLDKASVMRLTISYLRVR
11	M	A	Q3ZC46	AAI02922.1	ID2	Bos taurus	KTPV-DDPMS-LLYNMNDCYSKLKELVPSIPNKKVSKMEILQHVIDYILDL
12	M	A	O42202	NEUROD_Z	neurod	Brachydanio rerio	RRMKANARERNRMHGLNDALESLRKVVPCYSTQKLSKIETLRLAKNYIWAL
13	M	A	Q6V6Z0	Hairy_Brachiostoma		Branchiostoma floridae	RKSSKPLMEKRRRARINSSLNELKNLILDTYHSKLEKADILEIAVKHVRSL
14	M	A	A8WUV4	Hairy_Celegans	cbr-lin-22	Caenorhabditis briggsae	QKKNKPLMEKKRRARINKSLSQLKQILIQDGHSKWEKADILEMTVEYLQQL
15	M	A	P34474	YMH7_CAE	hlh-11	Caenorhabditis elegans	RRQIANCNERRRMQSINAGFLALRALLPRKEGEKLSKAAILQQTADMVHQL
16	M	A	P22980	CELMYOD	hlh-1	Caenorhabditis elegans	RRKAATMRERRRLRKVNEAFEVVKQRTCPNPNQRLPKVEILRSAIDYINNL
17	M	A	Q10574	LIN32_CAEEL	lin-32	Caenorhabditis elegans	RRSAANERERRRMNTLNVAYDELREVLPEIDGKKLSKFETLQMAQKYIECL
18	M	A	P46581	YLB7_CAEEL	cnd-1	Caenorhabditis elegans	RRVKANGRERARMHGLNNALDMLREYIPITTHQKLSKIETLRLARNYIDAL
19	M	A	P90977	T24B8_6	hlh-3	Caenorhabditis elegans	KR---NERERKRVDQVNQGFVLLQERVPKAAKAKLSKVETLREAARYIQEL
20	M	A	Q10007	HLH6_CAEEL	hlh-6	Caenorhabditis elegans	KR---NERERCRVRNVNDGYERLRKHLPVHFEKRISKVDTLRLAIRYIKHL
21	M	A	P34555	HLH4_CAEEL	hlh-4	Caenorhabditis elegans	KR---NARERTRVHTVNQAFLVLKQHLPSLRTKRVSKLRILNAAITYIDTL
22	M	A	Q18590	C43H6_8	hlh-15	Caenorhabditis elegans	YRNLHATRERIRVESFNMAFSQLRALLPTLPEKKLSKIEILRFSIAYISFL
23	M	A	Q17326	CEU30248		Caenorhabditis elegans	RRSQNNARERVRVRDINSAFKELGRMCTQHNERNQTKLGILYNAVSVITQL
24	M	A	Q18711	F46G10_6	mxl-3	Caenorhabditis elegans	RRAHHNELERRRRDHIKDHFTILKDAIPL--GEKSSRALILKRAVEFIHVM
25	M	A	O44712	AHR1_Celeg	ahr-1	Caenorhabditis elegans	KQLTNTNPSKRHRERLNGELETVAMLLPYD-ISRLDKLSVLRLAVSFLQCK
26	M	A	Q9TVM0	F38A63_Worm	hif-1	Caenorhabditis elegans	RRETSRHAARDRRSKESDIFDDLKMCVPIV-TVTLDRIALLRVAATICRLR
27	M	A	P49032	MYC_CALJA	MYC	Callithrix jacchus	KRRTHNVLERQRRNELKRSFFALRDQIPEL-NEKAPKVVILKKATTYILSV
28	M	A	P15881	ITF2_CANFA	TCF4	Canis familiaris	RRMANNARERLRVRDINEAFKELGRMVQLH-DKPQTKLLILHQAVAVILSL
29	M	A	Q28350	MYC_CANFA	MYC	Canis familiaris	KRRTHNVLERQRRNELKRSFFALRDQIPEL-NEKAPKVVILKKATAYILSV
30	M	A	Q9TSZ2	HEY1_CANFA	HEY1	Canis familiaris	RKRRRGIIEKRRRDRINNSLSELRRLVPSAFSAKLEKAEILQMTVDHLKML
31	M	A	Q4H3P1	Hairy_Ciona	Ci-E(spl)/hairy-a	Ciona intestinalis	RKTNKPIMEKKRRERINKCLEDLKSIVLTAVPNKLEKADILEMTVRYLKSL
32	M	A	P34060	MYOG_COTJA	MYOG	Coturnix coturnix japonica	RRRAATLREKRRLKKVNEAFEALKRSTLLNPNQRLPKVEILRSSIQYTERL
33	M	A	Q9W620	BAA76632.1	newt Id3	Cynops pyrrhogaster	KGGPLEEPMSLL-YTMSDCYSKLRELVPGIPGSQLSQVEILQHVIDYIFDL
34	M	A	Q9W619	BAA76631.1	newt Id2	Cynops pyrrhogaster	PPSP-LEDPLNLLYNMNDCYSKLRELVPSIPNRKVSKMEILQHVIDYILDL
35	M	A	Q90341	MYC1_CYPCA	myca	Cyprinus carpio	KRRTHNVLERQRRNELKLSFFALRDEIPDV-NEKAAKVVILKKATECIHSM
36	M	A	Q90342	MYC2_CYPCA	mycb	Cyprinus carpio	KRRTHNVLERQRRNELKLSFFALRDEIPEV-NEKAAKVVILKKATECIHSM
37	M	A	Q90477	DRMYOD_P	myod1	Danio rerio	RRKAATMRERRRLSKVNDAFETLKRCTSTNPNQRLPKVEILRNAISYIESL
38	M	A	O42606	NGN1_BRARE	neurog1	Danio rerio	RRLKANDRERNRMHNLNDALDALRSVLPAFPDTKLTKIETLRFAHNYIWAL
39	M	A	P57102	HAND2_BRARE	hand2	Danio rerio	RRPTANRKERRRTQSINSAFAELRECIPNVPDTKLSKIKTLRLATSYIAYL
40	M	A	Q90491	FE12_ZEB	tcf3	Danio rerio	RRMANNARERLRVRDINEAFKELGRMCQLH-EKPQTKLLILHQAVNVILNL
41	M	A	P50541	MXI1_BRARE	mxi1	Danio rerio	YRSTHNELEKNRRAHLRLCLERLKTLIPLGPCSRHTTLGLLNKAKAHIKKL
42	M	A	P52161	MAX_BRARE	max	Danio rerio	KRAHHNALERKRRDHIKDSFHSLRDSVPALQIKQASRAQILDKATEYIQYM
43	M	A	Q32PN8	XP_708178.1	id4	Danio rerio	CKMEDEDLFC-LQYDMNDCYSRLKRLVPTIPDKKVSKVEILQHVIDYILDL
44	M	A	Q6IQW5	AAH71286.1	id1	Danio rerio	KIPLLDEQMTMFLQDMNSCYSKLKELVPTLPNKKASKMEILQHVIDYIWDL
45	M	A	O42361	AAB62940.1	id1	Danio rerio	KIPLLDEQMTMFLQDMNSCYSKLKELVPTLPNKKASKMEILQHVIDYIWDL
46	M	A	Q7SZQ2	AAQ97796.1	id2a	Danio rerio	KTPV-DDPLS-LLYNMNDCYSKLKELVPSIPNKNVSKMEILQHVIDYILDL
47	M	A	Q8QFX4	AAL40892.1	id3	Danio rerio	KSP-SEE-LSDM--NMNDCYSKLKELVPSIPNKSVSQVEILQHVIDYIFDL
48	M	A	Q7T164	CAE17587.1	id2b	Danio rerio	RS---NDPLS-LLYNMNDCYSRLKELVPSLPNRSVSKMEILQHVIDYILDL
49	M	A	Q6IQW5_1	ID_Danio	id1	Danio rerio	#NAME?
50	M	A	Q568C3	HER_3_DA	her3	Danio rerio	KKVSKPLMEKKRRARINKCLNQLKSLLESACKRKLEKADILELTVKHLRHL
51	M	A	Q90467	DRHER5_1	her5	Danio rerio	RRVPKPLMEKRRRDRINQSLETLRMLLLENTNPKVEKAEILESVVHFLRAE
52	M	A	Q8I1G0	TWISTG_D	twi	Drosophila erecta	QRVMANVRERQRTQSLNDAFKSLQQIIPTLPSDKLSKIQTLKLATRYIDFL
53	M	A	Q07291	ESM8_DROHY	E(spl)	Drosophila hydei	QKVKKPLLERQRRARINKCLDTLKTLVADVRILRMDKAEMLESAVVFMRQQ
54	M	A	P22816	MYOD_DROME	nau	Drosophila melanogaster	RRKAATMRERRRLRKVNEAFEILKRRTSSNPNQRLPKVEILRNAIEYIESL
55	M	A	Q9Y0A7	AMOS_DROME	amos	Drosophila melanogaster	RRLAANARERRRMNSLNDAFDKLRDVVPSLGDRRLSKYETLQMAQAYIGDL
56	M	A	P48987	ATO_DROME	ato	Drosophila melanogaster	RRLAANARERRRMQNLNQAFDRLRQYLPCLGDRQLSKHETLQMAQTYISAL
57	M	A	O16867	TAP_DROME	tap	Drosophila melanogaster	RRMKANDRERNRMHNLNDALEKLRVTLPSLPETKLTKIEILRFAHNYIFAL
58	M	A	P41894	DELILAH	dei	Drosophila melanogaster	RRKTANARERTRMREINTAFETLRHCVPEAINEKLTKITTLRLAMKYITML
59	M	A	P09775	AST8_DROME	ase	Drosophila melanogaster	RR---NARERNRVKQVNNGFALLREKIPEEVSKKLSKVETLRMAVEYIRSL
60	M	A	P10084	ASCT4_FL	sc	Drosophila melanogaster	RR---NARERNRVKQVNNSFARLRQHIPQSIHKKISKVDTLRIAVEYIRRL
61	M	A	P10084_1	AST4_DROME	sc	Drosophila melanogaster	RR---NARERNRVKQVNNSFARLRQHIPQSIHKKISKVDTLRIAVEYIRRL
62	M	A	P09774	AST3_DROME	l(1)sc	Drosophila melanogaster	RR---NARERNRVKQVNNGFVNLRQHLPQTVSKKLSKVDTLRIAVEYIRGL
63	M	A	P09774_1	LSC_FLY	l(1)sc	Drosophila melanogaster	RR---NARERNRVKQVNNGFVNLRQHLPQTVSKKLSKVDTLRIAVEYIRGL
64	M	A	P10083	AST5_DROME	ac	Drosophila melanogaster	RR---NARERNRVKQVNNGFSQLRQHIPAAVNKKLSKVSTLKMAVEYIRRL
65	M	A	P10083_1	DSACH_1	ac	Drosophila melanogaster	RR---NARERNRVKQVNNGFSQLRQHIPAAVNKKLSKVSTLKMAVEYIRRL
66	M	A	Q24353	HELHEL_D	HLH4C	Drosophila melanogaster	YRTAHATREGIRVEAFNVSFADVRKLLPTLPDKKLSKIEILKLAICYIAYL
67	M	A	P11420	DA_DROME	da	Drosophila melanogaster	RRQANNARERIRIRDINEALKELGRMCMTH-DKPQTKLGILNMAVEVIMTL
68	M	A	Q9W4S7	MYC_DROME	dm	Drosophila melanogaster	KRNQHNDMERQRRIGLKNLFEALKKQIPTI-KERAPKVNILREAAKLCIQL
69	M	A	P91664	MAX_DROME	Max	Drosophila melanogaster	KRAHHNALERRRRDHIKESFTNLREAVPT--GEKASRAQILKKTTECIQTM
70	M	A	Q24146	HLH106_D	HLH106	Drosophila melanogaster	KRSAHNAIERRYRTSINDKINELKNLVVG--QAKLNKSAVLRKSIDKIRDL
71	M	A	O15945	ARNT_DROME	tgo	Drosophila melanogaster	SRENHCEIERRRRNKMTAYITELSDMVPT--ARKPDKLTILRMAVAHMKAL
72	M	A	O61734	CYCL_DROME	cyc	Drosophila melanogaster	RKQNHSEIEKRRRDKMNTYINELSSMIPM--QRKLDKLTVLRMAVQHLRGI
73	M	A	Q9VEV9	Spineless_D	ss	Drosophila melanogaster	DGVTKSNPSKRHRERLNAELDLLASLLPFE-LSKLDRLSILRLSVSYLRTK
74	M	A	P05709	SIM_DROME	sim	Drosophila melanogaster	#NAME?
75	M	A	B7Z0S3	Similar_Fl	sima	Drosophila melanogaster	RKEKSRDAARCRRSKETEIFMELSAALPLK-VNQLDKASVMRITIAFLKIR
76	M	A	P18491	EMC_DROS	emc	Drosophila melanogaster	RHP-THR-GDGENAEMKMYLSKLKDLVPFMPNRKLTKLEIIQHVIDYICDL
77	M	A	P14003	HAIR_DROME	h	Drosophila melanogaster	RRSNKPIMEKRRRARINNCLNELKTLILDATHSKLEKADILEKTVKHLQEL
78	M	A	Q26263	DPN_DROME	dpn	Drosophila melanogaster	RKTNKPIMEKRRRARINHCLNELKSLILEAMHTKLEKADILEMTVKHLQSV
79	M	A	Q01068	ESM3_DROME	HLHm3	Drosophila melanogaster	RKVMKPLLERKRRARINKCLDDLKDLMVECLVTRLEKADILELTVDHMRKL
80	M	A	Q01069	ESMB_DROME	HLHmbeta	Drosophila melanogaster	RKVMKPMLERKRRARINKCLDELKDIMVECLITRLEKADILELTVEHMKKL
81	M	A	Q01070	ESMC_DROME	HLHmgamma	Drosophila melanogaster	RKVMKPMLERKRRARINKCLDELKDLMVATLVTRLEKADILELTVTHLQKM
82	M	A	P13097	ESM7_DROME	HLHm7	Drosophila melanogaster	RKVMKPLLERKRRARINKCLDELKDLMAECV--KFEKADILEVTVQHLRKL
83	M	A	Q01071	ESMD_DROME	HLHmdelta	Drosophila melanogaster	RKVTKPLLERKRRARMNLYLDELKDLIVDTMVSKLEKADILELTVNYLKAQ
84	M	A	Q01071_1	HLHMD_DR	HLHmdelta	Drosophila melanogaster	RKVTKPLLERKRRARMNLYLDELKDLIVDTMVSKLEKADILELTVNYLKAQ
85	M	A	P13098	ESM8_DROME	E(spl)	Drosophila melanogaster	QKVKKPMLERQRRARMNKCLDNLKTLVAELRILRMDKAEMLESAVIFMRQQ
86	M	A	P13096	ESM5_DROME	HLHm5	Drosophila melanogaster	LKVKKPLLERQRRARMNKCLDTLKTLVAEFQILRMDKAEMLEAALVFMRKQ
87	M	A	Q9GRC6	ASE_FLY	ase	Drosophila orena	RR---NARERNRVKQVNNGFALLREKIPEEVSKKLSKVETLRMAVEYIRSL
88	M	A	Q8MIF3	TWISTG_M	TWIST1	Eulemur fulvus fulvus	QRVMANVRERQRTQSLNEAFAALRKIIPTLPSDKLSKIQTLKLAARYIDFL
89	M	A	P21438	MYC_FLVTT	MYC	Feline leukemia virus FTT	KRRTDNVLERQRRNELKRSFFALRDQIPEL-NEKAPKVVILKKATAYILSV
90	M	A	P16075	CHKMYOD	MYOD1	Gallus gallus	RRKAATMRERRRLSKVNEAFETLKRCTSTNPNQRLPKVEILRNAIRYIESL
91	M	A	Q08856	MYF5_CHICK	MYF5	Gallus gallus	RRKAATMRERRRLKKVNQAFETLKRCTTANPNQRLPKVEILRNAIRYIESL
92	M	A	Q01795	MYF6_CHICK	MYF6	Gallus gallus	RRKAATLRERRRLKKINEAFEALKRRTVANPNQRLPKVEILRSAISYIERL
93	M	A	P17920	MYOG_CHICK	MYOG	Gallus gallus	RRRAATLREKRRLKKVNEAFEALKRSTLLNPNQRLPKVEILRSAIQYIERL
94	M	A	O57598	ATONAL_C	ATOH7	Gallus gallus	RRLAANARERRRMQGLNTAFDRLRKVVPQWGDKKLSKYETLQMALSYIMAL
95	M	A	P79765	NDF1_CHICK	NEUROD1	Gallus gallus	RRMKANARERNRMHGLNAALDNLRKVVPCYSTQKLSKIETLRLAKNYIWAL
96	M	A	Q90XB3	OLIG2_CHICK	OLIG2	Gallus gallus	LRLKINSRERKRMHDLNIAMDGLREVMPYAHVRKLSKIATLLLARNYILML
97	M	A	Q90XB3_1	RACK17_H	OLIG2	Gallus gallus	RRLKINSRERKRMHDLNIAMDGLREVMPYAHVRKLSKIATLLLARNYILML
98	M	A	P79782	PARAXIS	TCF15	Gallus gallus	QRQAANARERDRTQSVNTAFTALRTLIPTEPDRKLSKIETLRLASSYIAHL
99	M	A	P59101	SCLERAXI	SCX	Gallus gallus	QRHTANARERDRTNSVNTAFTALRTLIPTEPDRKLSKIETLRLASSYISHL
100	M	A	Q90690	HAND2_CHICK	HAND2	Gallus gallus	RRGTANRKERRRTQSINSAFAELRECIPNVPDTKLSKIKTLRLATSYIAYL
101	M	A	P24899	SCL_MOUS	TAL1	Gallus gallus	RRIFTNSRERWRQQNVNGAFAELRKLIPTHPDKKLSKNEILRLAMKYINFL
102	M	A	P30985	HTF4_CHICK	TCF12	Gallus gallus	RRMANNARERLRVRDINEAFKELGRMCQLH-EKPQTKLLILHQAVAVILSL
103	M	A	Q788W0	TFE2_HUM	G12	Gallus gallus	RRVANNARERLRVRDINEAFKELGRMCQLH-EKPQTKLLILHQAVSVILNL
104	M	A	P18444	MYCN_CHICK	MYCN	Gallus gallus	RRRNHNILERQRRNDLRSSFLTLRDHVPEL-NEKAAKVVILKKATEYVHSL
105	M	A	P52162	MAX_CHICK	MAX	Gallus gallus	KRAHHNALERKRRDHIKDSFHSLRDSVPS--GEKASRAQILDKATEYIQYM
106	M	A	P52162_1	MAX_HUMA	MAX	Gallus gallus	KRAHHNALERKRRDHIKDSFHSLRDSVPS--GEKASRAQILDKATEYIQYM
107	M	A	Q9YIB9	HIF1A_CHICK	HIF1A	Gallus gallus	RKEKSRDAARCRRSKESEVFYELAHQLPLP-SAHLDKASIMRLTISYLRMR
108	M	A	Q90X15	NP_989921.1	Id1	Gallus gallus	GAVAAEQAAAALLYDMKGCYSRLRALVPTLPHRRVSKVELLQHVIDYIWDL
109	M	A	Q90X12	NP_989613.1	Id4a	Gallus gallus	CKGGEEPAALCLQCDMNDCYSRLRRLVPTIPNKRVSKVEILQHVIDYILDL
110	M	A	Q90X14	NP_989920.1	Id3	Gallus gallus	NKSPALEEPMNLLYDMNDCYSKLRELVPGIPGTKLSQVEILQHVIDYIFDL
111	M	A	O73933	NP_990333.1		Gallus gallus	KTPV-DDPMS-LLYNMNDCYSKLKELVPSIPNKKVSKMEILQHVIDYILDL
112	M	A	O57337	HES1_CHICK	HES1	Gallus gallus	RKSSKPIMEKRRRARINESLGQLKMLILDALHSKLEKADILEMTVKHLRNL
113	M	A	Q25124	AMD1_ASC	AMD1	Halocynthia roretzi	RRRAATLRERRRLKRVNEAYENLKRCACSNPNQRLPKVEILRNAITYIENL
114	M	A	Q6YID3	Hairy_Helobdella	hes	Helobdella robusta	RKIKKPIIEKKRRERINESLDQLKNLVLEATYNRMEKADILEMAVSYMEAL
115	M	A	Q01664	AP4_HUMA	TFAP4	Homo sapiens	RREIANSNERRRMQSINAGFQSLKTLIPHTDGEKLSKAAILQQTAEYIFSL
116	M	A	P15172	MYF3_HS1	MYOD1	Homo sapiens	RRKAATMRERRRLSKVNEAFETLKRCTSSNPNQRLPKVEILRNAIRYIEGL
117	M	A	P13349	MYF5_HUMAN	MYF5	Homo sapiens	RRKAATMRERRRLKKVNQAFETLKRCTTTNPNQRLPKVEILRNAIRYIESL
118	M	A	Q92858	ATOH1_HUMAN	ATOH1	Homo sapiens	RRLAANARERRRMHGLNHAFDQLRNVIPSFNDKKLSKYETLQMAQIYINAL
119	M	A	Q15784	NDF2_HUMAN	NEUROD2	Homo sapiens	RRQKANARERNRMHDLNAALDNLRKVVPCYSTQKLSKIETLRLAKNYIWAL
120	M	A	Q96NK8	NDF6_HUMAN	NEUROD6	Homo sapiens	RRQEANARERNRMHGLNDALDNLRKVVPCYSTQKLSKIETLRLAKNYIWAL
121	M	A	Q9HD90	NDF4_HUMAN	NEUROD4	Homo sapiens	RRVKANARERTRMHGLNDALDNLRRVMPCYSTQKLSKIETLRLARNYIWAL
122	M	A	Q92886	NGN1_HUMAN	NEUROG1	Homo sapiens	RRVKANDRERNRMHNLNAALDALRSVLPSFPDTKLTKIETLRFAYNYIWAL
123	M	A	Q9Y4Z2	NGN3_HUMAN	NEUROG3	Homo sapiens	RRKKANDRERNRMHDLNSALDALRGVLPTFPDAKLTKIETLRFAHNYIWAL
124	M	A	Q9H2A3	NGN2_HUMAN	NEUROG2	Homo sapiens	RRLKANNRERNRMHNLNAALDALREVLPTFPDAKLTKIETLRFAHNYIWAL
125	M	A	Q7RTU3	OLIG3_HUMAN	OLIG3	Homo sapiens	LRLKINGRERKRMHDLNLAMDGLREVMPYAHVRKLSKIATLLLARNYILML
126	M	A	Q8TAK6	OLIG1_HUMAN	OLIG1	Homo sapiens	LRRKINSRERKRMQDLNLAMDALREVILPYSGRKLSKIATLLLARNYILLL
127	M	A	Q7RTS1	MIST1_HUMAN	BHLHA15	Homo sapiens	RRLESNERERQRMHKLNNAFQALREVIPHVRDKKLSKIETLTLAKNYIKSL
128	M	A	O43680	EPICARDI	TCF21	Homo sapiens	QRNAANARERARMRVLSKAFSRLKTTLPWVPDTKLSKLDTLRLASSYIAHL
129	M	A	O60682	MUSC_HUMAN	MSC	Homo sapiens	QRNAANARERARMRVLSKAFSRLKTSLPWVPDTKLSKLDTLRLASSYIAHL
130	M	A	O96004	HAND1_HUMAN	HAND1	Homo sapiens	RKGSGPKKERRRTESINSAFAELRECIPNVPDTKLSKIKTLRLATSYIAYL
131	M	A	Q8WVJ9	DERMO_MU	TWIST2	Homo sapiens	QRILANVRERQRTQSLNEAFAALRKIIPTLPSDKLSKIQTLKLAARYIDFL
132	M	A	Q7RTS3	PTF1_RAT	PTF1A	Homo sapiens	LRQAANVRERRRMQSINDAFEGLRSHIPTLPEKRLSKVDTLRLAIGYINFL
133	M	A	P12980	LYL1_HUMAN	LYL1	Homo sapiens	RRVFTNSRERWRQQNVNGAFAELRKLLPTHPDRKLSKNEVLRLAMKYIGFL
134	M	A	Q16559	S69373S5	TAL2	Homo sapiens	RKIFTNTRERWRQQNVNSAFAKLRKLIPTHPDKKLSKNETLRLAMRYINLR
135	M	A	Q16559_1	TAL2_HUMAN	TAL2	Homo sapiens	RKIFTNTRERWRQQNVNSAFAKLRKLIPTHPDKKLSKNETLRLAMRYINFL
136	M	A	P50553	ASCL1_HUMAN	ASCL1	Homo sapiens	RR---NERERNRVKLVNLGFATLREHVPNGANKKMSKVETLRSAVEYIRAL
137	M	A	Q99929	ASCL2_HUMAN	ASCL2	Homo sapiens	RR---NERERNRVKLVNLGFQALRQHVPHGGSKKLSKVETLRSAVEYIRAL
138	M	A	Q9NQ33	ASCL3_HUMAN	ASCL3	Homo sapiens	KR---NERERQRVKCVNEGYAQLRHHLPEEYEKRLSKVETLRAAIKYINYL
139	M	A	Q02575	HEN1_HUMAN	NHLH1	Homo sapiens	YRTAHATRERIRVEAFNLAFAELRKLLPTLPDKKLSKIEILRLAICYISYL
140	M	A	Q02577	HEN2_HUMAN	NHLH2	Homo sapiens	YRSAHATRERIRVEAFNLAFAELRKLLPTLPDKKLSKIEILRLAICYISYL
141	M	A	Q6QHK4	FIGLA_HUMAN	FIGLA	Homo sapiens	RRRVANAKERERIKNLNRGFARLKALVPFLPSRKPSKVDILKGATEYIQVL
142	M	A	P12525	HUMMYCL2	MYCL2	Homo sapiens	KKKYHSYLERKRRNDQRSRFLALRDEVPAL-CSRVSKVMILVKATEYLHEL
143	M	A	P12524	LMYC_HUM	MYCL1	Homo sapiens	KRKNHNFLERKRRNDLRSRFLALRDQVPTL-CSKAPKVVILSKALEYLQAL
144	M	A	Q9UMQ5	MYCN_HUM	N-myc	Homo sapiens	RRRNHNILERQRRNDLRSSFLTLRDHVPEL-NEKAAKVVILKKATEYVHSL
145	M	A	Q14582	MAD4_HUMAN	MXD4	Homo sapiens	NRSSHNELEKHRRAKLRLYLEQLKQLVPLGPSTRHTTLSLLKRAKVHIKKL
146	M	A	P50539	MXI1_HUMAN	MXI1	Homo sapiens	NRSTHNELEKNRRAHLRLCLERLKVLIPLGPCTRHTTLGLLNKAKAHIKKL
147	M	A	Q05195	MAD_HUMAN	MXD1	Homo sapiens	SRSTHNEMEKNRRAHLRLCLEKLKGLVPLGPSSRHTTLSLLTKAKLHIKKL
148	M	A	Q99583	MNT_HUMAN	MNT	Homo sapiens	TREVHNKLEKNRRAHLKECFETLKRNIPN--DKKTSNLSVLRTALRYIQSL
149	M	A	P22415	USFMR_HU	USF1	Homo sapiens	RRAQHNEVERRRRDKINNWIVQLSKIIPDCSKSGQSKGGILSKACDYIQEL
150	M	A	O75030	MITF_HUMAN	MITF	Homo sapiens	KKDNHNLIERRRRFNINDRIKELGTLIPKSNDMRWNKGTILKASVDYIRKL
151	M	A	P19532	TFE3_HUMAN	TFE3	Homo sapiens	KKDNHNLIERRRRFNINDRIKELGTLIPKSSEMRWNKGTILKASVDYIRKL
152	M	A	O14948	TFECL_HU	TFEC	Homo sapiens	KKDNHNLIERRRRYNINYRIKELGTLIPKSNDMRWNKGTILKASVEYIKWL
153	M	A	P19484	TFEB_HUM	TFEB	Homo sapiens	KKDNHNLIERRRRFNINDRIKELGMLIPKANDVRWNKGTILKASVDYIRRM
154	M	A	Q9UH92	MLX_HUMAN	MLX	Homo sapiens	RRRAHTQAEQKRRDAIKRGYDDLQTIVPQ--SIGSQKLSVLQKTIDYIQFL
155	M	A	Q9Y6Q9	NCOA3_HUMAN	NCOA3	Homo sapiens	GQGLTCSGEKRRREQESKYIEELAELISANLNVKPDKCAILKETVRQIRQI
156	M	A	Q569F6	TRAM_HUM	NCOA3	Homo sapiens	GQGLTCSGEKRRREQESKYIEELAELISANLNVKPDKCAILKETVRQIRQI
157	M	A	Q15596	TIF2_HUM	NCOA2	Homo sapiens	GPSPKRNTEKRNREQENKYIEELAELIFANFNFKPDKCAILKETVKQIRQI
158	M	A	Q15788	NCOA1_HUMAN	NCOA1	Homo sapiens	CDTLASSTEKRRREQENKYLEELAELLSANISVKPDKCKILKKTVDQIQLM
159	M	A	Q9HBZ2	ARNT2_HUMAN	ARNT2	Homo sapiens	SRENHSEIERRRRNKMTQYITELSDMVPT--ARKPDKLTILRMAVSHMKSM
160	M	A	P27540	ARNT_HUMAN	ARNT	Homo sapiens	ARENHSEIERRRRNKMTAYITELSDMVPT--ARKPDKLTILRMAVSHMKSL
161	M	A	O00327	BMAL1_HUMAN	ARNTL	Homo sapiens	AREAHSQIEKRRRDKMNSFIDELASLVPT--SRKLDKLTVLRMAVQHMKTL
162	M	A	O15516	CLOCK_HUMAN	CLOCK	Homo sapiens	KRVSRNKSEKKRRDQFNVLIKELGSMLP---ARKMDKSTVLQKSIDFLRKH
163	M	A	Q99743	NPAS2_HUMAN	NPAS2	Homo sapiens	KRASRNKSEKKRRDQFNVLIKELSSMLP---TRKMDKTTVLEKVIGFLQKH
164	M	A	Q16665	HIFA_HUMAN	HIF1A	Homo sapiens	RKEKSRDAARSRRSKESEVFYELAHQLPLP-SSHLDKASVMRLTISYLRVR
165	M	A	Q99814	PAS2_Human	EPAS-1	Homo sapiens	RKEKSRDAARCRRSKETEVFYELAHELPLP-SSHLDKASIMRLAISFLRTH
166	M	A	Q8IXF0	NPAS3_HUMAN	NPAS3	Homo sapiens	RKEKSRDAARSRRGKENFEFYELAKLLPLP-TSQLDKASIIRLTISYLKMR
167	M	A	Q99742	NPAS1_HUMAN	NPAS1	Homo sapiens	RKEKSRNAARSRRGKENLEFFELAKLLPLP-SIQLDKASIVRLSVTYLRLR
168	M	A	P81133	SIM1_HUMAN	SIM1	Homo sapiens	MKEKSKNAARTRREKENSEFYELAKLLPLA-TSQVDKASIIRLTTSYLKMR
169	M	A	Q53SM6	EPAS1_HU	EPAS1	Homo sapiens	RKEKSRDAARCRRSKETEVFYELAHELPLP-SSHLDKASIMRLAISFLRTH
170	M	A	P47928	CAA18779.1	ID4	Homo sapiens	AEAAADEPALCLQCDMNDCYSRLRRLVPTIPNKKVSKVEILQHVIDYILDL
171	M	A	P47928_1	JE0306	ID4	Homo sapiens	AEAAADEPALCLQCDMNDCYSRLRRLVPTIPNKKVSKVEILQHVHDYILDL
172	M	A	P47928_2	AAA82882.1	ID4	Homo sapiens	AEAAADEPALCLQCDMNDCYSRLR-WLPTIPNKKVSKVEILQHVIDYILDL
173	M	A	Q02535	AAP35437.1	ID3	Homo sapiens	KG-PAAEEPLSLLDDMNHCYSRLRELVPGVPGTQLSQVEILQRVIDYILDL
174	M	A	P47928_3	ID4_HUMAN	ID4	Homo sapiens	EAAA-DEPALCLQCDMNDCYSRLRRLVPTIPNKKVSKVEILQHVIDYILDL
175	M	A	P41134	ID1_HUMAN	ID1	Homo sapiens	LPALLDEQVNVLLYDMNGCYSRLKELVPTLPNRKVSKVEILQHVIDYIRDL
176	M	A	Q02363	ID2X_HUM	ID2	Homo sapiens	KTPV-DDPMS-LLYNMNDCYSKLKELVPSIPNKKVSKMEILQHVIDYILDL
177	M	A	Q02363_1	ID2_HUMAN	ID2	Homo sapiens	KTPV-DDPMS-LLYNMNDCYSKLKELVPSIPNKKVSKMEILQHVIDYILDL
178	M	A	Q14469	HES1_HUMAN	HES1	Homo sapiens	RKSSKPIMEKRRRARINESLSQLKTLILDALHSKLEKADILEMTVKHLRNL
179	M	A	Q9HCC6	HES4_HUMAN	HES4	Homo sapiens	RKSSKPVMEKRRRARINESLAQLKTLILDALHSKLEKADILEMTVRHLRSL
180	M	A	Q9Y543	HES2_HUMAN	HES2	Homo sapiens	RKSLKPLLEKRRRARINQSLSQLKGLILPLLCSKLEKADVLEMTVRFLQEL
181	M	A	O14503	BHLH2_HUMAN	BHLHE40	Homo sapiens	YKLPHRLIEKKRRDRINECIAQLKDLLPEHL--HLEKAVVLELTLKHVKAL
182	M	A	O14503_1	SHARP_RA	BHLHE40	Homo sapiens	YKLPHRLIEKKRRDRINECIAQLKDLLPEHL--HLEKAVVLELTLKHVKAL
183	M	A	Q96HZ4	HES6_HUMAN	HES6	Homo sapiens	RKARKPLVEKKRRARINESLQELRLLLAGA-QAKLENAEVLELTVRRVQGV
184	M	A	Q25179	AC_S_HYD	CnASH	Hydra vulgaris	RR---NERERNRVKQVNDGFDELRQRVPFLPKKKLSKVEILRCAALYIRDL
185	M	A	Q00492	SULSUM1A	SUM-1	Lytechinus variegatus	KRKAATLRERRRLRKVNEAFEALKRHTCANPNQRLPKVEILRNAIEYIEKL
186	M	A	Q25427	LVU25286		Lytechinus variegatus	RRATHNEVERRRRDKINNWIVKLSKIIPDCNKQGQSKGGILSKTCDYIQEL
187	M	A	P22555	MYC_MARMO	MYC	Marmota monax	KRRTHNVLERQRRNELKRSFFALRDQIPEL-NEKAPKVIILKKATAYILSV
188	M	A	P20389	MYC2_MARMO	N-MYC2	Marmota monax	RRRNHNILERQRRNDLRSSFTTLRDHVPEL-NEKAAKVVILKKACEYVHYL
189	M	A	O09029	BETA3_MESAU	BHLHE22	Mesocricetus auratus	LRLNINARERRRMHDLNDALDELRAVIPYAHVRKLSKIATLLLAKNYILMQ
190	M	A	Q6QAE9	AAS45211.1		Mesocricetus auratus	KTPV-DDPMS-LLYNMNDCYSKLKELVPSIPNKKVTKMEILQHVIDYILDL
191	M	A	B6E9W6	AHR_Tomcod	AHR2	Microgadus tomcod	DGVIKSNPSKRHRDRLNGELDRLTDLLPFS-RTRLDKLSVLRLSVGYLRVK
192	M	A	P70661	NGN3_MOUSE	Neurog3	Mus musculus	RRKKANDRERNRMHNLNSALDALRGVLPTFPDAKLTKIETLRFAHNYIWAL
193	M	A	P27792	LYL1_MOUSE	Lyl1	Mus musculus	RRVFTNSRERWRQQHVNGAFAELRKLLPTHPDRKLSKNEVLRLAMKYIGFL
194	M	A	Q62282	TAL2_MOUSE	Tal2	Mus musculus	RKIFTNTRERWRQQSVNNAFAKLRKLIPTHPDKKLSKNETLRLAMRYINFL
195	M	A	Q02067	ASCL1_MOUSE	Ascl1	Mus musculus	RR---NERERNRVKLVNLGFATLREHVPNGANKKMSKVETLRSAVQYIRAL
196	M	A	O35885	ASCL2_MOUSE	Ascl2	Mus musculus	RR---NERERNRVKLVNLGFQALRQHVPHGGNKKLSKVETLRSAVEYIRAL
197	M	A	Q9JJR7	ASCL3_MOUSE	Ascl3	Mus musculus	KR---NERERQRVKCVNEGYARLRRHLPEDYEKRLSKVETLRAAIKYISYL
198	M	A	O55208	FIGLA_MOUSE	Figla	Mus musculus	RRRVANAKERERIKNLNRGFAKLKALVPFLPSRKPSKVDILKGATEYIQIL
199	M	A	Q9CRT1	RE12	Tcf3	Mus musculus	RRVANNARERLRVRDINEAFKELGRMCQLH-EKPQTKLLILHQAVAVILSL
200	M	A	P01108	MYC_MOUSE	Myc	Mus musculus	KRRTHNVLERQRRNELKRSFFALRDQIPEL-NEKAPKVVILKKATAYILSI
201	M	A	P03966	MYCN_MOUSE	Mycn	Mus musculus	RRRNHNILERQRRNDLRSSFLTLRDHVPEL-NEKAAKVVILKKATEYVHAL
202	M	A	Q9Z304	MYCS_MOUSE	Mycs	Mus musculus	RRRNHNRMERQRRDIMRSSFLNLRDLVPEL-NEKAAKVVILKKATEYIHTL
203	M	A	Q60948	MAD4_MOUSE	Mxd4	Mus musculus	NRSSHNELEKHRRAKLRLYLEQLKQLGPLGPSTRHTTLSLLKRAKMHIKKL
204	M	A	Q64705	USF2_MOU	Usf2	Mus musculus	RRAQHNEVERRRRDKINNWIVQLSKIIPDCHKTGASKGGILSKACDYIREL
205	M	A	Q9WTN3	ADD1_RAT	Srebf1	Mus musculus	KRTAHNAIEKRYRSSINDKIVELKDLVVG--EAKLNKSAVLRKAIDYIRFL
206	M	A	Q3U1N2	SREBP2_H	Srebf2	Mus musculus	RRTTHNIIEKRYRSSINDKIIELKDLVMG--DAKMHKSGVLRKAIDYIKYL
207	M	A	P97481	EPAS1_Mous	Epas1	Mus musculus	RKEKSRDAARCRRSKETEVFYELAHELPLP-SSHLDKASIMRLAISFLRTH
208	M	A	Q61221	HIF_Mouse	Hif1a	Mus musculus	RKEKSRDAARSRRTKESEVFYELAHQLPLP-SSHLDKASVMRLTISYLRVR
209	M	A	Q8BW74	HLF_Mouse	Hlf	Mus musculus	RKEKSRDAARSRRSKETEVFYELAHELPLP-SSHLDKASIMRLAISFLRTH
210	M	A	P97459	NPAS1_MOUSE	Npas1	Mus musculus	RKEKSRNAARWRRGKENLEFFELAKLLPLP-SSQLDKASIVRLSVTYLRLR
211	M	A	Q6DLX1	AHR_HUMA	Ahr	Mus musculus	AEGIKSNPSKRHRDRLNTELDRLASLLPFP-INKLDKLSVLRLSVSYLRAK
212	M	A	Q61079	SIM_Mouse	Sim2	Mus musculus	#NAME?
213	M	A	P30561	AHR_Mouse	Ahr	Mus musculus	AEGIKSNPSKRHRDRLNTELDRLASLLPFP-INKLDKLSVLRLSVSYLRAK
214	M	A	P41139	XP_853301.1	Id4	Mus musculus	AEAAADEPALCLQCDMNDCYSRLRRLVPTIPNKKVSKVEIMQHVIDYILDL
215	M	A	P41136	ID2_MOUSE	Id2	Mus musculus	KTPV-DDPMS-LLYNMNDCYSKLKELVPSIPNKKVTKMEILQHVIDYILDL
216	M	A	P20067	ID_MOUSE	Id1	Mus musculus	PALLDEQQVNVLLYDMNGCYSRLKELVPTLPNRKVSKVEILQHVIDYIRDL
217	M	A	P41139_1	ID4_MOUS	Id4	Mus musculus	EAAA-DEPALCLQCDMNDCYSRLRRLVPTIPNKKVSKVEILQHVIDYILDL
218	M	A	O54792	HES2_MOUSE	Hes2	Mus musculus	RKNLKPLLEKRRRARINESLSQLKGLVLPLLSSKLEKADILEMTVRFLQEQ
219	M	A	O35185	BHLH2_MOUSE	Bhlhe40	Mus musculus	YKLPHRLIEKKRRDRINECIAQLKDLLPEHL-GHLEKAVVLELTLKHVKAL
220	M	A	Q9JHC5	HES3_mouse	Hes3	Mus musculus	CWISKPLMEKKRRARINVSLEQLRSLLERHYKRKLEKADILELSVKYMRSL
221	M	A	Q9JHE6	HES6_MOUSE	Hes6	Mus musculus	RKARKPLVEKKRRARINESLQELRLLLAGT-QAKLENAEVLELTVRRVQGA
222	M	A	P70120	HES5_MOUSE	Hes5	Mus musculus	NRLRKPVVEKMRRDRINSSIEQLKLLLEQEFNSKLEKADILEMAVSYLKHS
223	M	A	Q91154	MYF5_NOTVI	MYF-5	Notophthalmus viridescens	RRKAATMRERRRLKKVNSAFETLKRCTTANPNQRLPKVEILRNAISYIESL
224	M	A	Q91151	NVMRF4_1	MRF-4	Notophthalmus viridescens	RRKAATLRERRRLKKINEAFEALKRRTVANPNQRLPKVEILRSAISYIEKL
225	M	A	Q91206	OMMYOD_G	myod2	Oncorhynchus mykiss	RRKAATMRERRRLGKVNDAFENLKRCTSNNPNQRLPKVEILRNAISYIESL
226	M	A	P06646	MYC_ONCMY	myc	Oncorhynchus mykiss	KRRTHNVLERQRRNELKLSFFALRDEIPDV-NEKAAKVVILKKATECIYSM
227	M	A	Q98SW2	HIF1A_ONCMY	hif1a	Oncorhynchus mykiss	RKEKSRDAARCRRGKESEVFYELAQELPLP-TSNLDKASIMRLAISYLHMR
228	M	A	Q6VV65	AAQ55174.1	ID1C	Oncorhynchus mykiss	KIPLLDEQMTVFLQDMNSCYSKLKELVPTLPNKKASKVEILQHVIDYIWDL
229	M	A	Q6VV66	AAQ55173.1		Oncorhynchus mykiss	KIPLLDEQMTVFLQDMNSCYSKLKELVPTLPNKNASKVEILQHVIDYISDL
230	M	A	Q4VKK4	AAX46287.1		Oncorhynchus mykiss	KIPLLDEQMSVFLQDMNSCYSKLKELVPTLPNKKASKMEILQHVIDYIWDL
231	M	A	O42447	CAA69656.1	Id1	Oncorhynchus mykiss	KIPMLDEQMSVFLQDMNSCYSKLKELVPTLPNKKASKMEILQHVIDYIWDL
232	M	A	O42448	ID2_SALM	Id2	Oncorhynchus mykiss	KTPV-DDPLS-LLYNMNDCYSKLKELVPSIPNKNVSKMEILQHVIDYILDL
233	M	A	Q8MI03	TWST1_PANTR	TWIST1	Pan troglodytes	QRVMANVRERQRTQSLNEAFAALPKIIPTLPSDKLSKIQTLKLAARYIDFL
234	M	A	XP_528802.1	XP_528802.1		Pan troglodytes	KTPV-DDLMS-LLXNMNDCYSKLKELVPSILNKNVSKMEILQHVIDYILDL
235	M	A	Q28772	HTF4A_HU	TCF12	Papio hamadryas	RRMANNARERLRVRDINEAFKELGRMCQLH-EKPQTKLLILHQAVAVILSL
236	M	A	Q75UQ7	hairy_Achaearanea	h	Parasteatoda tepidariorum	RRSTKPIMEKRRRARINNSLTELKNLILDALHSKLEKADILEMTVKHLQNL
237	M	A	P19335	MYF6_RAT	Myf6	Rattus norvegicus	RRKAATLRERRRLKKINEAFEALKRRTVANPNQRLPKVEILRSAINYIERL
238	M	A	P21677	TFE2_RAT	Tcf3	Rattus norvegicus	RRVANNARERLRVRDINEAFKELGRMCQLH-EKPQTKLLILHQAVAVILSL
239	M	A	Q68G29	ITF1_HUM	Tcf3	Rattus norvegicus	RRMANNARERVRVRDINEAFRELGRMCQLH-DKAQTKLLILQQAVQVILGL
240	M	A	Q8CH17	AAO15695.1	Id4	Rattus norvegicus	AEAAADEPALCLQCDMNDCYTRLRRLVPTIPNKKVSKVEILQHVIDYILDL
241	M	A	P41138	ID3_RAT	Id3	Rattus norvegicus	KSPSAEEPLS-LLDDMNHCYSRLRELVPGVPGTQLSQVEILQRVIDYILDL
242	M	A	P35429	HES2_RAT	Hes2	Rattus norvegicus	RKSLKPLLEKRRRARINESLSQLKGLVLPLLYSKLEKADILEMTVRFLREQ
243	M	A	Q8AW96	OMMYOGEN	myogenin	Salmo salar	RRKAATMREKRRLKKVNEAFEALKRSTLMNPNQRLPKVEILRSAIQYIERL
244	M	A	B9ELA7	Id1_Salm	ID1	Salmo salar	#NAME?
245	M	A	P26014	MYCN_SERCA	MYCN	Serinus canaria	RRRNHNILERQRANDLRSSFLTLRDHVLEL-NEKAAKVVILKKATEYVHSL
246	M	A	Q26649	SUSMYCBP		Strongylocentrotus purpuratus	RRANHNVLERRRREDLRTSFFKLRDQVPEL-QERAAKIVILKKATDYVHHL
247	M	A	Q07956	USF_STRPU		Strongylocentrotus purpuratus	RRATHNEVERRRRDKINNWIVKLSKIIPDCNKQGQSKGGILTKTCDYIHDL
248	M	A	XP_780755.1	XP_780755.1		Strongylocentrotus purpuratus	GGEKKQKRAGVSNFTMSDCYEKLKQLVPTIPNRKVTRVEILQHVIDYIQDL
249	M	A	Q6JJ70	hairy	Hes	Strongylocentrotus purpuratus	RKSSKPQMEKRRRARINDSLGQLKALILEATHSKLEKADILEMTVKHLRNI
250	M	A	Q29031	MYC_PIG	MYC	Sus scrofa	KRRTHNVLERQRRNELKRSFFARRDQIPEL-NEKAPKVVILKKATAYILSV
251	M	A	O97676	SRBP1_PIG	SREBF1	Sus scrofa	KRTAHNAIEKRYRSSINDKIIELKDLVVG--EAKLNKSAVLRKAIDYIR--
252	M	A	O73687	SLP_1_PU	SLP-1	Takifugu rubripes	RRVFTNSRERWRQQNVNGAFSELRKLIPTHPDKKLSKNEILRLAVKYINFL
253	M	A	O13150	ASH1B_ZF	Fash1	Takifugu rubripes	RR---NERERNRVKQVNMGFQTLRQHVPNGANKKMSKVETLRSAVEYIRAL
254	M	A	Q4SR80	CAF96852.1	GSTENG00014034001	Tetraodon nigroviridis	KIPLLDEQMAVLLQDMNSCYSKLKELVPTLPNKKASKVEILQHVIDYIWDL
255	M	A	Q4S814	Hairy_Tetraodon	GSTENG00022551001	Tetraodon nigroviridis	LQLRKPVVEKMRRDRINSCIDQLKVILEKEFNSKLEKADILEMTVSFLRQ-
256	M	A	Q8T306	Hairy_beetle	hairy	Tribolium castaneum	#NAME?
257	M	A	Q07957	USF1_XENBO	usf1	Xenopus borealis	RRAQHNEVERRRRDKINNWIVQLSKIIPDCSKTGQSKGGILSKACDYIQEL
258	M	A	P16076	MF25_XENLA	myod1-b	Xenopus laevis	RRRAATMRERRRLSKVNDAFETLKRCTSTNPNQRLPKVDILRNAISYIDSL
259	M	A	P24700	MYF5_XENLA	myf5	Xenopus laevis	RRKAATMRERRRLKKVNQAFETLKRCTTTNPNQRLPKVEILRNAIQYIESL
260	M	A	O13125	ATONAL_X	atoh7-a	Xenopus laevis	RRLAANARERRRMQGLNTAFDSLRKVVPQWGDKQLSKYETLQMALSYIMAL
261	M	A	Q91616	NDF1_XENLA	neurod1	Xenopus laevis	RRMKANARERNRMHGLNDALDSLRKVVPCYSTQKLSKIETLRLAKNYIWAL
262	M	A	P79920	NDF4_XENLA	neurod4	Xenopus laevis	RRVKANARERSRMHGLNDALENLRRVMPCYSTQKLSKIETLRLARNYIWAL
263	M	A	P57101	HAND2_XENLA	hand2	Xenopus laevis	RRGTANRKERRRTISINSAFAELRECIPNVPDTKLSKIKTLRLATSYIAYL
264	M	A	O73615	HAND1_XENLA	hand1	Xenopus laevis	RKGAPPKKERRRTESINSAFAELRECIPNVPDTKLSKIKTLRLATSYIGYL
265	M	A	P13903	TWIST_XE	twist1	Xenopus laevis	QRVMANVRERQRTQSLNEAFSSLRKIIPTLPSDKLSKIQTLKLASRYIDFL
266	M	A	Q91557	ASH3_XEN		Xenopus laevis	RR---NERERNRVKLVNLGFAKLRQHVPQAQNKKMSKVETLRSAVEYIRAL
267	M	A	Q91605	HTF4_XENLA		Xenopus laevis	RRMANNARERLRVRDINEAFKELGRMCQLH-EKPQTKLLILHQAVAVILNL
268	M	A	Q01978	TFE2_XENLA	tcf3	Xenopus laevis	RRVANNARERLRVKDINEAFKELGRMCQLH-EKPQTKLLILHQAVSVILSL
269	M	A	Q91606	XLU25960		Xenopus laevis	RRMANNTRERLRVRDINGAFKELGRMCQLH-EKPQTKLLILHQAVSVILNL
270	M	A	Q91607	XLU25961		Xenopus laevis	RRMANNARERLRVRDINEAFKELGRMVQIH-DKPQTKLLILHQAVAVILNL
271	M	A	Q05404	XELXLMYC	mycl1-a	Xenopus laevis	KKKNHNYLERKRRNDLRSRFLALREEVPSL-STKTPKVVVLSKATEFLKGL
272	M	A	P06171	MYC1_XENLA	myc-a	Xenopus laevis	KRKTHNVLERQRRNELKLSFFALRDQVPEV-NEKAPKVVILKKATEYAISL
273	M	A	P15171	MYC2_XENLA	myc-b	Xenopus laevis	KRRTHNVLERQRRNELKLSFFALRDQVPRW-NEKAPKVVILKKATEYAISM
274	M	A	P24793	MYCN_XENLA	mycn	Xenopus laevis	RRRNHNILERQRRNDLRSSFLTLRDHVPEL-NEKAAKVVILKKATEYVHSL
275	M	A	Q07016	MAX_XENLA	max	Xenopus laevis	KRAHHNALERKRRDHIKDSFHGLRDSVPS--GEKASRAQILDKATEYIQYM
276	M	A	Q7ZXF3	AAH45022.1	id4	Xenopus laevis	RYKMEEEETLCLQYDMNDCYSRLKRLVPTIPNKKVSKVEILQHVIDYILDL
277	M	A	Q7ZXF3_1	AAP34250.1	id4	Xenopus laevis	RFKMEEEETLCLQYDMNDCYSRLKRLVPTIPNKKVSKVEILQHVIDYILDL
278	M	A	Q91399	X-Idx_Xe	id3-a	Xenopus laevis	KGPGMDEPMG-LLYDMNGCYSKLKELVPGIPGSKLSQVEILQHVIDYIFDL
279	M	A	Q688C4	AAU12853.1	id3	Xenopus tropicalis	HKGPGVDEPMGLLYDMNGCYSKLKELVPGIPGSKLSQVEILQHVIDYIFDL
280	M	F	A6R2G4	HCAG_03822		Ajellomyces capsulata	KRTNHILSEQKRRNLIKQGFDDLCALVPELHGGGFSKSTMLIQAAEWLEDL
281	M	F	A6QY89	HCAG_02346		Ajellomyces capsulata	KKNNHIASEQKRRAAIREGFDRLTELVPGLEGG-RSEGVVLRKTVDFMQLK
282	M	F	A6QVR4	HCAG_01471		Ajellomyces capsulata	RRASHNMVERRRRDNINERIQDLSHLVPHHRLKGPNKGDILNGAVGWMRDL
283	M	F	A6RC60	HCAG_07218		Ajellomyces capsulata	KKRSHNVIEKRYRANLNDKIAELRDSVPSLRANKLNKASILAKATEYIRHL
284	M	F	A6R4Y7	HCAG_04695		Ajellomyces capsulata	KRTNHKLAEQGRRNRINTALKEIESLLPPSLIQTISKASTVEMAIVYIKSL
285	M	F	A6RHL1	HCAG_09151		Ajellomyces capsulata	LRVTHKLAERKRRSEMKDCFELLRSRLPSSQSSKSSKWETLTREKTVQQTR
286	M	F	C5JS92	BDBG_05590		Ajellomyces dermatitidis	KRTNHILSEQKRRNLIKQGFDDLCALVPELHGGGFSKSTMLVQAAEWLEDL
287	M	F	C5JU48	BDBG_06455		Ajellomyces dermatitidis	KKNNHIASEQKRRAAIREGFDRLTELVPGLEGG-RSEGVVLRKTVDFMQMK
288	M	F	C5JTL1	BDBG_05905		Ajellomyces dermatitidis	RRASHNMVERRRRDNINERIQDLSHLVPHHRLKGPNKGDILNGAVGWTRDL
289	M	F	C5K103	BDBG_08497		Ajellomyces dermatitidis	RKNNHKEVERRRREAINEGINEIAKMVPGCEKKA--KGSILQRAIHYISKL
290	M	F	C5JCC8	BDBG_00748		Ajellomyces dermatitidis	KKRSHNVIEKRYRANLNDKIAELRDSVPSLRANKLNKASILAKATEYIRHL
291	M	F	C5JCJ6	BDBG_00180		Ajellomyces dermatitidis	RKTAHSLIERRRRSKMNEEFMTLKNMIPACRGQEMHKLAILQASIDYMNYL
292	M	F	C5JQV5	BDBG_04528		Ajellomyces dermatitidis	KRTNHKLAEQGRRNRINTALKEIEGLLPPSLIQTISKASTVEMAIVYIKSL
293	M	F	C5JBT6	BDBG_00039		Ajellomyces dermatitidis	LRVTHKLAERKRRSEMKDCFELLRSRLP--------SNQSSKSTIEYIGQL
294	M	F	D4AM82	ARB_04772		Arthroderma benhamiae CBS 112371	KRTNHILSEQKRRNLIKQGFDDLCSLVPELRGGGYSKSTMLTQAGDWLADL
295	M	F	D4B054	ARB_01825		Arthroderma benhamiae CBS 112371	KKNNHIASEQKRRAAIREGFDRLTELVPGLTGG-RSEGMVLRKTVDFMQLK
296	M	F	D4AW75	ARB_00440		Arthroderma benhamiae CBS 112371	RRASHNMVERRRRDNINERIQDLSHLVPQHRLKGPNKGDILNGAVGWTRDL
297	M	F	D4AKC9	ARB_03952		Arthroderma benhamiae CBS 112371	RKNNHKEVERRRRETINEGINEIAKMVPGCEKKA--KGSILQRAIQYIAKL
298	M	F	D4ANF7	ARB_05762		Arthroderma benhamiae CBS 112371	KKRSHNIIEKRYRANLNDKIAELRDSVPSLRLNKLNKASILSKATEYIKHL
299	M	F	D4B5B5	ARB_03655		Arthroderma benhamiae CBS 112371	RRTAHSLIERRRRSKMNQEFATLKDMIPACRGHEMHKLAILQASIEYVNYL
300	M	F	D4AYK3	ARB_01272		Arthroderma benhamiae CBS 112371	KRTNHKLAEQGRRNRINSALKEIESLLPTSLTQPISKASTVEMAIVYIKAL
301	M	F	D4B1N4	ARB_02363		Arthroderma benhamiae CBS 112371	LRVTHKLAERKRRSEMKDCFEVLRARLPSSQNNKSSKWETLTRAIDYINQL
302	M	F	Q757U2	AEL080C		Ashbya gossypii	KRENHVTSEQRRREILREYYDELVRLVPDLQEENRSEWQIYMKTRNYLCWL
303	M	F	Q757M6	AEL012C		Ashbya gossypii	SCTASERSERKRRDNINDRIQELLNVIPEEFFGKPNKGQILTQAVEYVTYL
304	M	F	Q75A52	ADR067W		Ashbya gossypii	RREFHNAVERRRRELIKSKIKELGKLVPPSLLVRLNKGIILLRTVEYLEYL
305	M	F	Q753B0	AGOS_AFR414W		Ashbya gossypii	RKDSHKEVERRRRENINTAINKVAELLPVKESKESSKAAILSRAAEYIQEL
306	M	F	Q755Y3	AGOS_AER385C		Ashbya gossypii	ERMSHNIIEKKYRTNINDKILQLREIVPALRVKLN-KASILTKTIEYIKHL
307	M	F	Q759A7	ADR370W		Ashbya gossypii	QKEAHNKIEKRYRININTKLAKLQQIIPWVASPKLNKSMILEKAVDYILFL
308	M	F	Q75AP3	AGOS_ADL123C		Ashbya gossypii	KKEVHKVAEQGRRNRLNNALAELNDLLPPELKQVPSKATTVELACKYIRQL
309	M	F	A1C6R2	ACLA_071160		Aspergillus clavatus	KRNNHILSEQKRRNLIRQGFDDLCSLVPGLNG--FSKSAMLTQAADWLEEI
310	M	F	A1CNP8	ACLA_019740		Aspergillus clavatus	KKNNHIASEQKRRAAIREGFDRLTELVPGLEGG-RSESIVLRKTVDFIHMK
311	M	F	A1CQE5	ACLA_025830		Aspergillus clavatus	RRASHNLVERRRRDNINERIQDLSHLVPQHRLKGPNKGDILNGAVGWMRDL
312	M	F	A1CAQ4	ACLA_012500		Aspergillus clavatus	RKNNHKEVERRRREAINEGINQLARLVPNCDKKN--KGAILQRTIEYICQL
313	M	F	A1CFV8	ACLA_094570		Aspergillus clavatus	KKRAHNVIEKRYRANLNEKIAELRDSVPSLRASKLNKASILSKATEYIRHL
314	M	F	A1C9D6	ACLA_055070		Aspergillus clavatus	KRAAHNIIEKRYRTNMNAKFVALEKAMSGSGVASLKKSEILSNAISYMQEL
315	M	F	A1CPU7	ACLA_023830		Aspergillus clavatus	RKTAHSLIERRRRSKMNEEFATLKDMIPACQGDMH-KLAILQASIEYVNYL
316	M	F	A1C4R8	ACLA_000970		Aspergillus clavatus	KRTNHKLAEQGRRNRINNALKEIESLIPSAFIQAISKASTVELAIDYIKTL
317	M	F	A1C764	ACLA_072680		Aspergillus clavatus	LRVTHKLAERKRRSEMKDCFEALRMRLPQSQNNKSSKWETLTRAIEYIGQL
318	M	F	B8NHA6	AFLA_135110		Aspergillus flavus	KRSNHILSEQKRRNLIRQGFDDLCTLVPGLKGGGFSKSAMLTQAADWLEEI
319	M	F	B8MZ97	AFLA_083860		Aspergillus flavus	KKNNHIASEQKRRAAIREGFDRLTELVPGLEGG-RSESIVLRKTVDFIHMQ
320	M	F	B8N7A2	AFLA_021240		Aspergillus flavus	RRASHNLVERRRRDNINERIQDLSHLVPQHRLKGPNKGDILNGAVGWMRDL
321	M	F	B8NEI1	AFLA_061790		Aspergillus flavus	RKNNHKEVERRRREAINEGINQIARLVPNCDKKN--KGAILQRAIEYICQL
322	M	F	B8NEZ7	AFLA_058610		Aspergillus flavus	KKRAHNVIEKRYRANLNEKIAELRDSVPSLRANKLNKASILSKATEYIRHL
323	M	F	B8NAI1	AFLA_040260		Aspergillus flavus	KRAAHNIIEKRYRTNMNAKFVALEKAMCGGVQASLKKSEILTNAIAYMQEL
324	M	F	B8NMK0	AFLA_124360		Aspergillus flavus	RKKAHNQVEKRYRANLNAGFKQLEDVTKQDSTRPGRKALILQHAYEHIVCL
325	M	F	B8NW06	AFLA_119340		Aspergillus flavus	RRSAHNRIEKRYRENLSKNFAALESSLQGYYTHASKKMAVLTDAVNYIGEL
326	M	F	B8NIK4	AFLA_067910		Aspergillus flavus	RKTAHSLIERRRRSKMNEEFATLKDMIPACRGDMH-KLAILQASIDYVNYL
327	M	F	B8NQL6	AFLA_006980		Aspergillus flavus	KRTNHKLAEQGRRNRINNALKEIEALIPAEFVQQISKASTVEMAIDYIKAL
328	M	F	B8NG03	AFLA_131640		Aspergillus flavus	LRVTHKLAERKRRSEMKDCFEALRMRLPQSQNNKSSKWETLTRAIEYIGQL
329	M	F	Q4X0U0	AFUA_2G12310		Aspergillus fumigatus	KRNNHILSEQKRRNLIRQGFDDLCSLVPGLKGGGFSKSAMLTQAADWLEDI
330	M	F	Q4WTD6	AFUA_1G09670		Aspergillus fumigatus	RRASHNLVERRRRDNINERIQDLSHLVPQHRLKGPNKGDILNGAVGWMRDL
331	M	F	Q4WUD0	AFUA_5G08020		Aspergillus fumigatus	RKNNHKEVERRRREAINEGINQLARLVPNCDKKN--KGAILQRTIEYICQL
332	M	F	Q4WIN1	AFUA_2G01260		Aspergillus fumigatus	KKRAHNVIEKRYRANLNEKIAELRDSVPSLRASKLNKASILSKATEYIRHL
333	M	F	Q4W9W8	AFUA_4G03460		Aspergillus fumigatus	KRAAHNIIEKRYRTNMNAKFVALEKAMSGSGVSLK-KSEILTNAIAYMQEL
334	M	F	Q4WR96	AFUA_1G17060		Aspergillus fumigatus	KRASHNVIEKRYRTNMNAKFTTLENVITTCRNCSMKKCEILTSAIKCIQDL
335	M	F	Q6MYV5	AFUA_1G11800		Aspergillus fumigatus	RKTAHSLIERRRRSKMNEEFATLKDMIPACRGDMH-KLSILQASIEYVNYL
336	M	F	Q4WEU1	AFUA_5G04190		Aspergillus fumigatus	KRTNHKLAEQGRRNRINNALKEIESLIPSAFIPTISKASTVELAIDYIKAL
337	M	F	Q4X041	AFUA_2G14800		Aspergillus fumigatus	LRVTHKLAERKRRSEMKDCFEALRMRLPQSQNNKSSKWETLTRAIEYIGQL
338	M	F	A2QCQ1	An02g04350		Aspergillus niger	KRSNHILSEQKRRNLIRQGFDDLCTLVPGLKGGGFSKSAMLTQAADWLEEV
339	M	F	A2QB55	An01g13950		Aspergillus niger	KKNNHIASEQKRRAAIREGFDRLTELVPGLEGG-RSESIVLRKTVDFIQLQ
340	M	F	A2QQ60	An08g01380		Aspergillus niger	RRASHNLVERRRRDNINERIQDLSHLVPQHRLKGPNKGDILNGAVGWMRDL
341	M	F	A2QGR0	An03g04180		Aspergillus niger	RKNNHKEVERRRREAINEGINQIARLVPNCDKKN--KGAILQRAIEYICQL
342	M	F	A2QH09	An03g05170		Aspergillus niger	KKRAHNVIEKRYRANLNEKIAELRDSVPSLRANKLNKASILSKATEYIRHL
343	M	F	A2R300	An14g02540		Aspergillus niger	KRAAHNIIEKRYRTNMNAKFVALEKAMCGGVQASLKKSEILTNAITFMQEL
344	M	F	A2QQX1	An08g04000		Aspergillus niger	RKTAHSLIERRRRSKMNEEFGTLKDMIPACKGQDMHKLAILQASIDYVNYL
345	M	F	A2QUS6	An09g06630		Aspergillus niger	KRTNHKLAEQGRRNRINNALKEIETLIPTSFVQPISKASTVEMAIDYIKAL
346	M	F	A2R5C9	An15g03490		Aspergillus niger	LRVTHKLAERKRRSEMKDCFEALRVRLPQSQNNKSSKWETLTRAIEYISHL
347	M	F	Q2UEZ3	AO090026000419		Aspergillus oryzae	KRSNHILSEQKRRNLIRQGFDDLCTLVPGLKGGGFSKSAMLTQAADWLEEI
348	M	F	Q2UBT3	AO090012000876		Aspergillus oryzae	RRASHNLVERRRRDNINERIQDLSHLVPQHRLKGPNKGDILNGAVGWMRDL
349	M	F	Q2U7S8	AO090701000716		Aspergillus oryzae	RKNNHKEVERRRREAINEGINQIARLVPNCDKKN--KGAILQRAIEYICQL
350	M	F	Q2U8K2	AO090701000401		Aspergillus oryzae	KKRAHNVIEKRYRANLNEKIAELRDSVPSLRANKLNKASILSKATEYIRHL
351	M	F	Q2TWR9	AO090010000448		Aspergillus oryzae	RRSAHNRIEKRYRENLSKNFAALESSLQGYYTHASKKMAVLTDAVNYIGEL
352	M	F	Q2U112	AO090011000215		Aspergillus oryzae	KRAAHNIIEKRYRTNMNAKFVALEKAMCGGVQASLKKSEILTNAIAYMQEL
353	M	F	Q2U1N7	AO090138000157		Aspergillus oryzae	RKKAHNQVEKCYRANLNAGFKQLEDVTKQDSTRPGRKALILQHAYEHIVCL
354	M	F	Q2UNF5	AO090001000387		Aspergillus oryzae	RKTAHSLIERRRRSKMNEEFATLKDMIPACRGDMH-KLAILQSPLNKHSYR
355	M	F	Q2U9X8	AO090102000623		Aspergillus oryzae	KRTNHKLAEQGRRNRINNALKEIEALIPAEFVQQISKASTVEMAIDYIKAL
356	M	F	Q2UE17	AO090026000797		Aspergillus oryzae	LRVTHKLAERKRRSEMKDCFEALRMRLPQSQNNKSSKWETLTRAIEYIGQL
357	M	F	Q0CYS0	ATEG_01164		Aspergillus terreus	KRNNHILSEQKRRNLIRQGFEDLCSLVPGLKGGGFSKSAMLTQAADWLEEL
358	M	F	Q0CM51	ATEG_05233		Aspergillus terreus	KKNNHIASEQKRRAAIREGFDRLTELVPGLEGG-RSESIVLRKTVDFIHLQ
359	M	F	Q0CQ30	ATEG_04204		Aspergillus terreus	RRASHNLVERRRRDNINERIQDLSHLVPQHRLKGPNKGDILNGAVGWMRDL
360	M	F	Q0CDB0	ATEG_08324		Aspergillus terreus	RKNNHKEVERRRREAINEGINQIARLVPNCDKKN--KGAILQRAIEYICQL
361	M	F	Q0CDS8	ATEG_08156		Aspergillus terreus	KKRAHNVVEKRYRANLNEKIAELRDSVPSLRAKQLNKASILSKATEYIRHL
362	M	F	Q0CF91	ATEG_07643		Aspergillus terreus	QRTAHNRIEKRYRENLSNNFTALEQALQSYERQASRKMAILTDAVQYIEEL
363	M	F	Q0CVY5	ATEG_02149		Aspergillus terreus	KRAAHNIIEKRYRTNMNAKFVALEKAMCGGVQASLKKSEILTNAINYMQEL
364	M	F	Q0D111	ATEG_00373		Aspergillus terreus	RKTAHSLIERRRRSKMNEEFATLKDMIPACRGDMH-KLAILQASIEYVNYL
365	M	F	Q0CE90	ATEG_07994		Aspergillus terreus	KRTNHKLAEQGRRNRINNALKEIESLIPPAFVQQISKASTVEMAIDYIKAL
366	M	F	Q0CER2	ATEG_07822		Aspergillus terreus	LRVTHKLAERKRRSEMKDCFEALRVRLPQSQNNKSSKWETLTRAIEYIGQL
367	M	F	A6SEW2	BC1G_10783		Botryotinia fuckeliana	KRENHIKSEQKRRTLIREGFEDLGELVPGLRGGGFSKSAILVMTADWLEEL
368	M	F	A6SIA0	BC1G_12482		Botryotinia fuckeliana	KKANHIASEQKRRLAIREGFDRLAELVPGLEGG-RSESVVLKKTVDYIRIQ
369	M	F	A6STD5	BC1G_16026		Botryotinia fuckeliana	RRESHNLVERRRRDNINERIQELSHLVPLHRLKGPNKGDILNGAVSWTRDL
370	M	F	A6S3J3	BC1G_07375		Botryotinia fuckeliana	RKDNHKEVERRRRETINEGINELAKIVPGCEKKN--KGSILQRAVQFITQL
371	M	F	A6RJ18	BC1G_00439		Botryotinia fuckeliana	KTTAHNMIEKRYRNNLNDKIAALRDSVPSLRIKLN-KATVLSKATEYIRHL
372	M	F	A6S296	BC1G_06820		Botryotinia fuckeliana	KKTAHNMIEKRYRTNLNDKIALLRDSVPSLRVKLN-KATVLSKATEYINHL
373	M	F	A6SE53	BC1G_11180		Botryotinia fuckeliana	RKTAHSLIERRRRSKMNEEFGVLKDMIPACTGMH--KLAILQASIDYVRYL
374	M	F	A6SJQ1	BC1G_12946		Botryotinia fuckeliana	KRTSHKLAEQGRRNRINLALTTLHDMIPSEYYSANSKAATVEVAIEYISHL
375	M	F	A6RQH7	BC1G_02700		Botryotinia fuckeliana	LRVSHKLAERKRRTEMKELFETLRDLMPQERGNKASKWEILTKENESLRRE
376	M	F	Q5APP3	RTG1		Candida albicans	QNDKDVGNERKRRDNINDKIQELLTLIPSEFFGKPNKGQILTKSVEYLQYL
377	M	F	C4YCV1	CAWG_00335		Candida albicans	RREFHNAVERRRRDLIKERIKELGVIVPPSLLTKPNKSTILNRSVDYINHL
378	M	F	Q5A1E3	CBF1		Candida albicans	RRENHKEVERKRRESINTGIRELARLIP-TTD--TNKAQILQRAVEYIKRL
379	M	F	C4YQW4	CAWG_04461		Candida albicans	IKSAHNVIEQRYRNKINDKFNALQNSVPTLRIRKLNKGTILAKSIEYIKFL
380	M	F	Q59S18	CPH2		Candida albicans	DKNSHNMIEKKYRTNINTKILALRDAVPALRISKLNKASVLTKATEYIKHL
381	M	F	Q5AL36	TYE7		Candida albicans	QKKAHNKIEKRYRININAKIAGIQKIIPWVAFTRLNKSMILEKATEYILHL
382	M	F	Q5ADL8	CaO19.14116		Candida albicans	TKQLHSIIEKRRRIKINREFEALKYLIPACRNDGMYKLTILKSSVEYILYL
383	M	F	C4YGS2	CAWG_03254		Candida albicans	KKASHKLAEQGRRNRMNNAVQELGRLIPQSYHSIPSKATTVELASKYITAL
384	M	F	C4YG20	CAWG_00135		Candida albicans	QKKAHNKIEKRYRININAKIAGIQKIIPWVAFTRLNKSMILEKATEYILHL
385	M	F	C4YGJ2	CAWG_03170		Candida albicans	RRENHKEVERKRRESINTGIRELARLIP-TTD--TNKAQILQRAVEYIKRL
386	M	F	Q59RL7	CPH2		Candida albicans	DKNSHNMIEKKYRTNINTKILALRDAVPALRISKLNKASVLTKATEYIKHL
387	M	F	Q59WI6	RTG3		Candida albicans	RREFHNAVERRRRDLIKERIKELGVIVPPSLLTKPNKSTILNRSVDYINHL
388	M	F	Q5A456	CaO19.8838		Candida albicans	KKASHKLAEQGRRNRMNNAVQELGRLIPQSYHSIPSKATTVELASKYITAL
389	M	F	Q5A4A8	CaO19.1253		Candida albicans	KKASHKLAEQGRRNRMNNAVQELGRLIPQSYHSIPSKATTVELASKYITAL
390	M	F	Q5A525	CaO19.921		Candida albicans	IKSAHNVIEQRYRNKINDKFNALQNSVPTLRIRKLNKGTILAKSIEYIKFL
391	M	F	Q5A586	SRE1		Candida albicans	IKSAHNVIEQRYRNKINDKFNALQNSVPTLRIRKLNKGTILAKSIEYIKFL
392	M	F	Q96V45	CPH2		Candida albicans	DKNSHNMIEKKYRTNINTKILALRDAVPALRISKLNKASVLTKATEYIKHL
393	M	F	Q9HEN9	cbf1		Candida albicans	RRENHKEVERKRRESINTGIRELARLIP-TTD--TNKAQILQRAVEYIKRL
394	M	F	B9WB60	CD36_18505		Candida dubliniensis	KKAHHIASEQKRRENIRAEFDKIVSLTP-NLNENRSELNILTKSADYIDYL
395	M	F	B9W8P1	CD36_08150		Candida dubliniensis	QNDKDVGNERKRRDNINDKIQELLTLIPSEFFGKPNKGQILTKSVEYLQYL
396	M	F	B9W9A4	CD36_10310		Candida dubliniensis	RREFHNAVERRRRDLIKERIKELGVIVPPSLLTKPNKSTILNRSVDYINHL
397	M	F	B9WF16	CaCBF1		Candida dubliniensis	RRENHKEVERKRRESINIGIRELARLIP-TTD--TNKAQILQRAVEYIKRL
398	M	F	B9WH08	CD36_50670		Candida dubliniensis	IKSAHNVIEQRYRNKINDKFNALQNSVPTLRIRKLNKGTILAKSIEYIKFL
399	M	F	B9WIB3	CPH2		Candida dubliniensis	DKNSHNMIEKKYRTNINTKILALRDAVPALRISKLNKASVLTKATEYIKHL
400	M	F	B9W9U0	CD36_12210		Candida dubliniensis	QKKAHNKIEKRYRININAKIAGIQKIIPWVAFTRLNKSMILEKATEYILHL
401	M	F	B9WEQ9	CD36_86760		Candida dubliniensis	TKQLHSIIEKRRRIKINREFEALKYLIPACRNDGMYKLTILKSSVEYILYL
402	M	F	B9WGM0	CD36_45290		Candida dubliniensis	KKASHKLAEQGRRNRMNNAVQELGRLIPQSYHSIPSKATTVELASKYITAL
403	M	F	Q6FQC5	CAGL0I07359g		Candida glabrata	VRKNHVVSEQKRREIIRMMYDDLVQIVPDLSQENRSELAIYIKTANYLRWL
404	M	F	Q6FXC8	CAGL0B01947g		Candida glabrata	RKWKHVRLEKLRRTHSKNAFDDLIKLIP-NLDKRIPKYKLLGLVMNDIKGL
405	M	F	Q6FWI8	CAGL0C05335g		Candida glabrata	SSSGQMKAARKRNDNMTDKIQELLRLIPAEFFGRPNKGQILTQAVEYISHL
406	M	F	Q6FJ41	CAGL0M09405g		Candida glabrata	KREFHNAVERRRRELIKQKIKELSKLVPPSLLIKSNRGTILDKSVEYLEYL
407	M	F	Q6FSB6	CAGL0H01815g		Candida glabrata	RKESHKEVERRRRETINLAIDNLRKLLPKPE---YSKAGILNSAAALIQKL
408	M	F	Q6FIS6	CAGL0M12100g		Candida glabrata	QKLAHNKIEKKYRININSKIAQLQKMIPWVSDTKFNKSIILQKAIDYIVYL
409	M	F	Q6FV14	CAGL0E05566g		Candida glabrata	QKEAHNKIEKRYRININSKLAKLQQIIPWVASPKLNKSMILEKAVDYILYL
410	M	F	Q6FRJ3	CAGL0H08107g		Candida glabrata	KRALHSIVEKKYRTNINERLAELKNTVPTIRYRKLNKASILHKATEYIKFL
411	M	F	Q6FVW0	CAGL0D05170g		Candida glabrata	KKEVHKYAEQERRNRLNNALSDLNSLLPQDWKTVPSKAITAELACKYIRTL
412	M	F	Q9C1R9	CBF1		Candida glabrata	RKESHKEVERRRRETINLAIDNLRKLLPKPE---YSKAGILNSAAALIQKL
413	M	F	C5MAX4	CTRG_03216		Candida tropicalis	NNEKDGGNERKRRDNINDKIQELLTLIPPEFFGKPNKGQILTKSVEYLQYL
414	M	F	C5MCY3	CTRG_04084		Candida tropicalis	RREFHNAVERRRRDLIKERIKELGVIVPPSLLTKPNKSTILNRSVDYINHL
415	M	F	C5MGT0	CTRG_05284		Candida tropicalis	IKSAHNVIEQRYRNKINDKFNALQNSVPTLRIRKLNKGTILAKSIEYIKFL
416	M	F	C5M9E2	CTRG_03014		Candida tropicalis	DKNSHNMIEKKYRTNINTKIMALRDAVPALRISKLNKASVLTKATEYIKHL
417	M	F	C5MBZ8	CTRG_03590		Candida tropicalis	QKKAHNKIEKRYRININAKIAGIQKIIPWVALTKLNKSMILEKATEYILYL
418	M	F	C5MHZ2	CTRG_05685		Candida tropicalis	TKQLHSIIEKRRRIKINREFEALKYLIPACRSDGMYKLTILKSSVEYILYL
419	M	F	C5MDU4	CTRG_03846		Candida tropicalis	KKASHKLAEQGRRNRMNMAVQELGRLIPQNYHSIPSKATTVELASKYIRTL
420	M	F	Q2GVP3	CHGG_07961		Chaetomium globosum	RRLNHVDSEKKRRQLIKGGYGRLAALVP-ELTNALSRSDGLCRMVDWIEKA
421	M	F	Q2HAI7	CHGG_02767		Chaetomium globosum	KKANHLASEKKRREHIRDQFDRLSNIVPGLEGGLSLEANGVEVPVDYKRWF
422	M	F	Q2H990	CHGG_03214		Chaetomium globosum	VGSEDFAVERRRRETINEGINELAKIVPGCEKKN--KGSILQRAVSFITQL
423	M	F	Q2HF26	CHGG_01178		Chaetomium globosum	ARTNHNLVEQQYRHRLHARFEALLDVLPEGILRRVSKVDVLSKAQRVIEFL
424	M	F	Q2GSG8	CHGG_09086		Chaetomium globosum	ERAAHNDIERKYRTNLKDKISELRDAVPALRTAKISKGTVFTKAIEYIHFL
425	M	F	Q2GSP1	CHGG_09013		Chaetomium globosum	RKSSAEVDEDDDDDDLEQPVKRTAHNM-IEKRHKLNKATILSKATEYIRHL
426	M	F	Q2H3T8	CHGG_06677		Chaetomium globosum	KRTAHNAIEKRYRTNMNDRIAQLRNAVPELRRGKLNKGIVLTKATQYILQL
427	M	F	Q2HG33	CHGG_00821		Chaetomium globosum	RKTAHSLIERRRRSKMNEEFAVLKGLIPACTGMH--KLAILQASIEYVRYL
428	M	F	Q2H2Q6	CHGG_03940		Chaetomium globosum	KRIAHKLSEKTRRNRLTIAIREIQKLLPSGADVPSSKLDIVEMAVGFIRDL
429	M	F	Q2HG73	CHGG_00781		Chaetomium globosum	KRTSHKIAEQGRRNRINSALLEIATLLPRPPKAPNSKASTVEMAIEYIKQL
430	M	F	Q2H624	CHGG_05891		Chaetomium globosum	LRVSHKLAERKRRTEMKELFDQLRDLMPQERGSKASKWEILTKAERDRPAA
431	M	F	C4XZ97	CLUG_01279		Clavispora lusitaniae	DEDDGQGHERKRRDHINDRIQELLTLIPPDYFGKPNKGQILSKSVEYIKDL
432	M	F	C4Y149	CLUG_01931		Clavispora lusitaniae	RREFHNAVERRRRDLIKEKIKELGVLVPPSLLAKPNKAAILQTSVDYIRHL
433	M	F	C4Y6N0	CLUG_03814		Clavispora lusitaniae	RRENHKEVERRRRESINQGIKELAALIPTAESAESNKAQILQRAIEFIRRL
434	M	F	C4Y9N9	CLUG_04929		Clavispora lusitaniae	TKSAHNVIEQRYRNKINDKFTALQNAVPTLRVRKLNKGTILTKSVEYIKFL
435	M	F	C4XXT5	CLUG_00757		Clavispora lusitaniae	TKVSHNMIEKKYRTNINSKIMELRDAVPTLRISKLNKASVLTKATEYIKHL
436	M	F	C4Y201	CLUG_02233		Clavispora lusitaniae	QKEAHNKVEKKYRVNINQKINSLQTIIPWFANLKVNKSVILEKAYDYITYL
437	M	F	C4XZR5	CLUG_01447		Clavispora lusitaniae	TKQLHSVIEKRRRIKINREFEALKYLIPACRSDGMYKLTILKAAVEYILYL
438	M	F	C4Y5E9	CLUG_03383		Clavispora lusitaniae	KKATHKLAEQGRRNRMNQAVHELSKLIPPAYHSIPSKATTVELASVYIRDL
439	M	F	C5PBR3	CPC735_064900		Coccidioides posadasii	KRANHILSEQKRRNLIKQGFDELCSLVPELRGGGFSKSTMLAQAADWLQDL
440	M	F	C5P876	CPC735_010240		Coccidioides posadasii	KKNNHIASEQKRRAAIREGFDRLTELVPGLAGG-RSEGMVLRKTVDFIRVK
441	M	F	C5NZ43	CPC735_013440		Coccidioides posadasii	RRASHNLVERRRRDNINERIQDLSHLVPQHRLKGPNKGDILNGAVGWTRDL
442	M	F	C5P7J0	CPC735_027260		Coccidioides posadasii	RKNNHKEVERRRRETINEGINELAKLVPGCEKKA--KGSILQRAVQYISKL
443	M	F	C5PF33	CPC735_059830		Coccidioides posadasii	KKRSHNVIEKRYRANLNEKIAELRDSVPCLRINKLNKASILSKATEYIKHL
444	M	F	C5P5P6	CPC735_033720		Coccidioides posadasii	RRTAHSLIERRRRSKMNEEFATLKNMIPACKGEMH-KLAILQASIEYVNYL
445	M	F	C5P163	CPC735_071030		Coccidioides posadasii	KRTNHKLAEQGRRNRINTALKEIERLLPPSLTQPISKASTVELAIVYIKAL
446	M	F	C5P373	CPC735_040250		Coccidioides posadasii	LRISHKLAERKRRSEMKDCFEALRTRLPSTQNNKSSKWETLNRAMDYITQL
447	M	F	A8N3B4	CC1G_00538		Coprinopsis cinerea	KRLNHIMSEQKRRNAIRDGYAQLIALLAPAGSQSKGKSGVLFRAVEWLEEG
448	M	F	A8P4D6	CC1G_11173		Coprinopsis cinerea	KKANHIQSEQKRRANIRRGYEALCETVPALREGPRSENVVLSKTIDYINDL
449	M	F	A8P589	CC1G_15737		Coprinopsis cinerea	RRESHNAVERRRRDNINEKISELATLIPECMLVKANKGMILRKSVEYIRYL
450	M	F	A8NIE2	CC1G_01657		Coprinopsis cinerea	RKDNHKEVERRRRGNINEGINELGRIVPNGTGEKA-KGAILARAVQYIHHL
451	M	F	A8P5K0	CC1G_05514		Coprinopsis cinerea	PKTSHTTIERRYRTNLNARIQSLRMAVPALRVRKCSKANVLGKAVEYIRVL
452	M	F	A8NZS0	CC1G_06940		Coprinopsis cinerea	RRLNHSIIEKARRTKINEALATLRELVPLDYGEKEFKLEILVRTVAYMKEL
453	M	F	A8NBK8	CC1G_02468		Coprinopsis cinerea	KKTSHKAAEQKRRDSLKTTFDDLRKLLPPIAFKGVSKLQLLICGNQYIRTL
454	M	F	A8NXH6	CC1G_14628		Coprinopsis cinerea	LRISHKLAERKRRKEMKELFDDLRDHLPSDRGMKASKWEILTKAIEYVSQL
455	M	F	A8N349	CC1G_00473		Coprinopsis cinerea	TRRQRIEAEQRRRDELRDGYARLKEVLP-ISNQKSSKVSLLERATNHIIAL
456	M	F	A8N351	CC1G_00475		Coprinopsis cinerea	IRKQRIESEQRRRDELRDGYARLKETLP-SSNQKSSKVSLLERATGHIRYL
457	M	F	Q5KCB3	CNBL0410		Cryptococcus neoformans	KRSQHNAIERARRETLNSKFLDLARLLPSLASSR--RPSKSAIVNGSISHL
458	M	F	Q5KA84	CNBJ0840		Cryptococcus neoformans	RRECHNLVEKRRREHINAKIEELGTLLPEKYNAAHCKGRILSQSVNYIRYV
459	M	F	Q5KI34	CNBD1950		Cryptococcus neoformans	RKDNHREVESRRRQAIADGIAEIAQLLPSPPAPKEGKGQLLKRAVTYIHEL
460	M	F	Q5KAB4	CNBJ1170		Cryptococcus neoformans	TIGKHNKTERRYRQKVQAAQADLRDAIPALRLNASAKATILIGARVYIELL
461	M	F	Q5KHD0	CNE00470		Cryptococcus neoformans	RKVNHSLIERRRREKINAALNELRRMVPSLGEGGEFKLEVLEKTVEHMKDL
462	M	F	Q55X44	CNBB5180		Cryptococcus neoformans	RKISHKAAEQKRRDSLKAGFDELRLLLPPINTRGVSKVALLRFGNEYIGKL
463	M	F	Q5KP28	CNA04400		Cryptococcus neoformans	LRVSHKLAERKRRKEMKDLFDELRDELPADRGKAS-KWEILTKAIEHIKHT
464	M	F	Q5KIS0	CNBD4380		Cryptococcus neoformans	VRRARIESEQRRRDELREGFKRLKDALP-ITNQRSSKSSLLDRSIQAIEGA
465	M	F	Q5KN55	CNA07670		Cryptococcus neoformans	RRLAHLMSEQKRRESINSGFQALRATLPTSLTTDS-KAVILRKAVSRISYL
466	M	F	Q5KMT8	CNB00520		Cryptococcus neoformans	RKISHKAAEQKRRDSLKAGFDELRLLLPPINTRGVSKVALLRFGNEYIGKL
467	M	F	Q6BX96	DEHA2B04862g		Debaryomyces hansenii	KKAHHIASEQKRRENIRSEFDKIVSLTPTLNEENRSELNILTKSADYIDQL
468	M	F	Q6BPH3	DEHA2E13640g		Debaryomyces hansenii	DKDDPQVNERKRRDNINEKIQELLTLIPAEFFGKPNKGQILTKSVEYLQYL
469	M	F	Q6BHX7	DEHA2G15026g		Debaryomyces hansenii	RREFHNAVERRRRDLIKERIKDLGFLVPPSLLTKPNKSTILNKSVDYIIHL
470	M	F	Q6BXE0	DEHA2B03828g		Debaryomyces hansenii	RRENHKEVERRRRESINQGIKELAALIP-TNDTN--KAQILQRAVEYIKRL
471	M	F	Q6BNS8	DEHA2E19250g		Debaryomyces hansenii	TKSAHNVIEQRYRNKINDKFTVLQNTVPSLRVKKLNKGTILTKSIEYIKFL
472	M	F	Q6BIY1	DEHA2G06732g		Debaryomyces hansenii	DKSSHNMIEKKYRTNINSKIVALRDAVPSLKISKLNKASVLTKATEYIKHL
473	M	F	B5RU93	DEHA2F04598g		Debaryomyces hansenii	TKQLHSIIEKRRRIKINREFEALKYLIPACRLDGMYKLTILKSSVEYILYL
474	M	F	Q6BUV5	DEHA2C07656g		Debaryomyces hansenii	KKASHKLAEQGRRNRMNMAVQELSNLIPQAYHSIPSKATTIELASKYIRDL
475	M	F	Q5AZI5	AN6295.2		Emericella nidulans	KRSNHIHSEQKRRNLIKQGFDDLCTLVPGLRGGGFSKSAVLTQAADWLEDI
476	M	F	Q5BEY3	AN0897.2		Emericella nidulans	KKNNHIASEQKRRAAIREGFDRLTELVPGLEGG-RSESIVLKKTVDFIHAQ
477	M	F	Q8J0E0	penR2		Emericella nidulans	RKNNHKEVERRRREAINEGINQIARLVPNCDKKN--KGAILQRAIEYINQL
478	M	F	Q5AVL9	AN7661.2		Emericella nidulans	KKRAHNVIEKRYRANLNEKIAELRDSVPSLRANKLNKASILSKATDYIRHL
479	M	F	Q5AX10	AN7170.2		Emericella nidulans	KRAAHNIIEKRYRTNMNAKFVALEKAMSVKTSASLKKSEILSNAITYMQEL
480	M	F	Q5B302	AN5078.2		Emericella nidulans	RRASHNIVEKRYRINLNSKFRKLHEIVFCRTDSQPPKASIIDSALNYIESL
481	M	F	Q5BGD4	AN0396.2		Emericella nidulans	RRASHNVVEKRYRENLNRKFHLLETIVNKGTEYTSPKATIIDSALSYIESL
482	M	F	Q5BEB6	AN1114.2		Emericella nidulans	RKTAHSLIERRRRSKMNEEFSTLKNMIPACRGHEMHKLAILQASIDYVNYL
483	M	F	Q5B9G9	AN2811.2		Emericella nidulans	KRKQHAQAQKLQRDRMKSALDRMARMLATGTGSCGTKAELVEAAVEYIERL
484	M	F	Q6PND5	palcA		Emericella nidulans	KRTNHKLAEQGRRNRINTALKEIETLIPAAYVQPISKASTVEMAIDYIKSL
485	M	F	Q8TFJ8	hpa3		Emericella nidulans	LRVTHKLAERKRRSEMKDCFEALRLRLPSSQNNKSSKWETLTRAIEYINNL
486	M	F	Q5BAN8	AN2392.2		Emericella nidulans	RRLLHIIAERNRRLHQNRMYDELYKMVPGLENSRSTKREVLMRTVDFLAEL
487	M	F	Q5ATV9	AN8271.2		Emericella nidulans	KRTNHKLAEQGRRNRINTALKEIETLIPAAYVQPISKASTVEMAIDYIKSL
488	M	F	Q5AVE6	AN7734.2		Emericella nidulans	RKNNHKEVERRRREAINEGINQIARLVPNCDKKN--KGAILQRAIEYINQL
489	M	F	Q5AVX7	AN7553.2		Emericella nidulans	LRVTHKLAERKRRSEMKDCFEALRLRLPSSQNNKSSKWETLTRAIEYINNL
490	M	F	B5FV90	KLLA0F24509g		Kluyveromyces lactis	QRWKHVSCEKNRRSSIRGSYDKLVDLVPGLSEERRSEWKIYVKSRHYLLWL
491	M	F	Q6CJZ9	KLLA0F14685g		Kluyveromyces lactis	#NAME?
492	M	F	Q6CP98	KLLA0E06513g		Kluyveromyces lactis	RREFHNAVERRRRELIKAKIKELGTLVPPTLLVKPNKGTILKRTIEYMDCL
493	M	F	P49379	CBF1		Kluyveromyces lactis	RKESHKEVERRRRQNINTAIEKLSDLLPVKETKETSKAAILSRAAEYIQKM
494	M	F	Q92242	SCK1		Kluyveromyces lactis	QRVTHNMIEKRYRININTKIGKLQKIIPWVACVKLNKSMILEKAVDYILYL
495	M	F	Q6CMY3	KLLA0E16765g		Kluyveromyces lactis	ERTSHNVIEKKYRTNINNKIVQLKEIIPSLCVKKLNKASILVKTIEYIQHL
496	M	F	Q6CNH5	KLLA0E12541g		Kluyveromyces lactis	TSSGHNDSEKKYRNNINTHFQFLRNSVPTLRWSKVNKVQILSKSHEYIKHL
497	M	F	Q6CQL9	KLLA0D16115g		Kluyveromyces lactis	QKQVHKVAEQGRRNRLNNALKDLESLIPKELKAIPSKATTVELAAQYIRQL
498	M	F	Q6CIW9	KLLA0F23353g		Kluyveromyces lactis	QRVTHNMIEKRYRININTKIGKLQKIIPWVACVKLNKSMILEKAVDYILYL
499	M	F	B0DFX3	LACBIDRAFT_294648		Laccaria bicolor	RRATHNAVERQRRETLNGRFLDLAALLPNLSQRRPSKSSIVNSSIAHINAS
500	M	F	B0CNB4	LACBIDRAFT_301339		Laccaria bicolor	KRLNHIMSEQKRRNAIRDGYAQLIALLAPAGSQSKGKSGVLFRAVEWLEEG
501	M	F	B0D5R9	LACBIDRAFT_325649		Laccaria bicolor	KKANHIQSEQKRRANIRRGYEALCETVPALREGPRSENVVLSKTIDYMQDL
502	M	F	B0DEG2	LACBIDRAFT_328297		Laccaria bicolor	RRESHNAVERRRRDNINEKISELATLIPECMLVKANKGMILRKSVEYIRYL
503	M	F	B0DEK1	LACBIDRAFT_299352		Laccaria bicolor	RRESHNAVERRQRDNINEKISELATLIPECMLVKANKGMILRKSVEYIRYL
504	M	F	B0DEL7	LACBIDRAFT_328353		Laccaria bicolor	RRESHNAVERRRRDNINEKISELATLIPECMLVKANKGMILRKSVEYISAK
505	M	F	B0E4K5	LACBIDRAFT_336159		Laccaria bicolor	RRESHNAVERRRRGNINEKIMYVGCWRKDSLGVKANKGMILRKSVEYIRYL
506	M	F	B0D7F3	LACBIDRAFT_318917		Laccaria bicolor	RKDNHKEVERRRRGNINEGINELGRIVPNGSGEKA-KGAILSRAVQYIHHL
507	M	F	B0DLF0	LACBIDRAFT_304339		Laccaria bicolor	PKTSHTTIERRYRTNLNARIQSLRMAVPALRVRKCSKANVLGKAVEYIRVL
508	M	F	B0D4M9	LACBIDRAFT_293616		Laccaria bicolor	RRLNHSIIEKARRTKINEALATLKQLVPADYGEKEFKLEILVRTVSFMQDL
509	M	F	B0DAS7	LACBIDRAFT_294399		Laccaria bicolor	RKTSHKAAEQKRRDSLKTTFDDLRGLLPPISLKGVSKLQLLICGNDYIRAL
510	M	F	B0CYB0	LACBIDRAFT_311793		Laccaria bicolor	LRVSHKLAERKRRKEMKELFDDLRDQLPADRGKAS-KWEILTKAIEFVSHL
511	M	F	B0CRP8	LACBIDRAFT_320903		Laccaria bicolor	TRRQRIEAEQRRRDELRDGYAKMKDVLP-VSNQKSSKVSLLERGKGLLYYL
512	M	F	B0CRQ1	LACBIDRAFT_301245		Laccaria bicolor	IRKQRIESEQRRRDELRDGYARLKDTLP-ASNQKSSKVSLLDRATGHIRYL
513	M	F	B0DEN0	LACBIDRAFT_328369		Laccaria bicolor	RRESHNAVERRRRDNINEKISELATLIPECMLVKANKGMILRKSVEYIRYL
514	M	F	C5DEG9	KLTH0C09086g		Lachancea thermotolerans	KRQNHVSSEQRRRQAMRQTYDTLVDIVPDLTSQSRSELQIYAKSYNYLVWL
515	M	F	C5DN10	KLTH0G13266g		Lachancea thermotolerans	KQWKHVVLEKKRRNAIKVNFDDLIKLIRFPRMKRIPKHVLLNYIIEDMELL
516	M	F	C5DEF3	KLTH0C08712g		Lachancea thermotolerans	TAGTTMENDKKRRGNINDKIQQLLSMIPPEYFGKPNKGQILTQAVEYISKL
517	M	F	C5DE17	KLTH0C05544g		Lachancea thermotolerans	RREFHNAVERRRRELIKQKVKELSKMIPPSLLIKANKGVILNRSVDYMDYL
518	M	F	C5DDP4	KLTH0C02640g		Lachancea thermotolerans	RKDSHKEVERRRRENINTAINKLSELLPVKESKESSKASILLRAAEYILKL
519	M	F	C5DH92	KLTH0E02376g		Lachancea thermotolerans	ERTSHNVIEKKYRTNINDKILQLRDIVPTLRVKLN-KASILVKTIEYIRHL
520	M	F	C5DG11	KLTH0D01540g		Lachancea thermotolerans	QKQAHNKIEKRYRININTKIAKLQQIIPWVASPKLNKSMILEKAVDYILYL
521	M	F	C5DHI8	KLTH0E04664g		Lachancea thermotolerans	KKEVHKAAEQGRRNRLNTALAELHTLVPAEMKLIPSKATTVEMACTYIRQL
522	M	F	A5DSX6	LELG_00462		Lodderomyces elongisporus	EEDKEQGNERKRRDNINDKIQELLTLIPSEYFGKPNKGQILTKSVEYLQNL
523	M	F	A5DSQ6	LELG_00392		Lodderomyces elongisporus	RREFHNAVERRRRDLIKERIKELGIIVPPSLLTKPNKSAILNKSVVYMNHL
524	M	F	A5E7X5	LELG_05714		Lodderomyces elongisporus	RKANHKEVERKRRDAINLGIKELAELIPTRDTRDTNKTQILQRAVEYIKRL
525	M	F	A5E2A0	LELG_03737		Lodderomyces elongisporus	VKSAHNVIEQRYRNKINDKFNALQESVPTLKIRKLNKGTILAKSIEYIKFL
526	M	F	A5E4W5	LELG_04654		Lodderomyces elongisporus	DKNSHNMIEKKYRTNINSKILILRDAVPALRISKLNKASVLTKATEYIKHL
527	M	F	A5E065	LELG_03002		Lodderomyces elongisporus	TKQLHSIIEKRRRIKINREFEALKYLIPACRNDGMYKLTILKSSVEYILYL
528	M	F	A5E7S2	LELG_05661		Lodderomyces elongisporus	KKASHKIAEQGRRNRMNVAIAELTALIPQAYHAIPSKATTVELASKYITFL
529	M	F	A4RL21	MGG_01321		Magnaporthe grisea	KRENHTRSEHKRRETIRGHFERICAIVPEL-DMSRSEAHVIVMSHTYIKEL
530	M	F	A4RQ36	MGG_05709		Magnaporthe grisea	RRESHNLVERRRRDNINERIQDLSKLVPQHRLKGPNKGDILNGAVSWTRDL
531	M	F	A4RK05	MGG_01663		Magnaporthe grisea	PAVGSEEWHKLRKDNHKEGINELAKIVPGCEKKN--KGSILQRSVAFITQL
532	M	F	A4REL3	MGG_11534		Magnaporthe grisea	KKTAHNMIEKRYRTNLNDKIAALRDSVPSLRIHKLNKATVLSKATEYIRHL
533	M	F	A4REQ9	MGG_00595		Magnaporthe grisea	DRTAHNDIERKYRTNLKDKISELRDAVPALRTPKVSKGAVLTKATEYIHYL
534	M	F	Q5EMU7	MGG_10575		Magnaporthe grisea	KKTAHNMIEKRYRNNLNDKISALRDAVPALRVHKLNKATILSKATEYINHL
535	M	F	A4RG13	MGG_00190		Magnaporthe grisea	RKTAHSLIERRRRSKMNEEFATLKNMIPACTGMH--KLAILQASIDYIRYL
536	M	F	A4RN63	MGG_04359		Magnaporthe grisea	KRTSHKIAEQGRRNRINSALQEIATLLPPTVSGPNSKASTVEMAIEYIKML
537	M	F	A4RNA5	MGG_10837		Magnaporthe grisea	LRRSHKLAERKRRTEMKELFEELRDLMPQERGSKASKWEILTKAIAEHKRQ
538	M	F	A4RD57	MGG_01090		Magnaporthe grisea	KRLNHINSEKRRRGNIKDQLQDLQSEIDPIRDQKMSKGVVAEKTFEFIEAL
539	M	F	A8PV79	MGL_0820		Malassezia globosa	RRQRHIMSEQRRRNQAREAFQQLSELLAIGRTHAGSKSAVLFQVIDLIDWL
540	M	F	A8PT66	MGL_0375		Malassezia globosa	KKANHIASEQKRRANIRKGYDMLASVLP-SLEERS-TIEESRVSADEMGGE
541	M	F	A8Q2G5	MGL_2193		Malassezia globosa	RKDNHKEVERRRRSAINDGIVQLSQIVPGCDVKNTNKGSIIIAAVRYIQDL
542	M	F	A8Q583	MGL_2748		Malassezia globosa	RKNAHNAIERRYRSNINDRIAGLRDVVPALRETKLSKATILTKATEYICYL
543	M	F	A8PR31	MGL_0587		Malassezia globosa	RRTEHSVIERRRREKINDQLICLQCIVPACREVVLEKLCIISHALDYVMEL
544	M	F	A8Q3Y7	MGL_2480		Malassezia globosa	RRSSHKAAEQKRRDSLKHCFDELRALLPAITIRIVAKVLLLRHSNEYLVRL
545	M	F	A8Q318	MGL_2291		Malassezia globosa	LRVTHKIAERKRRKEMKDLFDELKEFVPVDRGTS--KGDILTKAVLQFQTL
546	M	F	C5FPC5	MCYG_04260		Nannizzia otae	KRTNHILSEQKRRNLIKQGFDDLCSLVPELKGGGYSKSTMLTQAGDWLADL
547	M	F	C5FV15	MCYG_06568		Nannizzia otae	KKNNHIASEQKRRAAIREGFDRLTELVPGLTGG-RSEGMVLRKTVDFMHLK
548	M	F	C5FU59	MCYG_06262		Nannizzia otae	RRASHNMVERRRRDNINERIQDLSHLV-RKQLKGPNKGDILNGAVGWTRDL
549	M	F	C5FWB7	MCYG_07020		Nannizzia otae	RKNNHKEVERRRRETINEGINEIAKMVPGCEKKA--KGSILQRAIQYIAKL
550	M	F	C5FBV8	MCYG_00180		Nannizzia otae	KKRSHNIIEKRYRANLNDKIAELRDSVPSLRLKLN-KASILSKATEYIKHL
551	M	F	C5FH37	MCYG_01486		Nannizzia otae	RRTAHSLIERRRRSKMNQEFATLKDMIPACRGHEMHKLAILQASIEYVNYL
552	M	F	C5FSV1	MCYG_05773		Nannizzia otae	KRTNHKLAEQGRRNRINSALKEIESLLPISLTQPISKASTVEMAIVYIKAL
553	M	F	C5FYS9	MCYG_07496		Nannizzia otae	LRVTHKLAERKRRSEMKDCFEVLRARLPSAQNSS--KWETLTRAIDYINQL
554	M	F	C7YPH2	NECHADRAFT_37658		Nectria haematococca	KRENHIRSEQKRRTLIKEGFEDLCDLVPGLRGGGFSKSTMLTMAAEWLDDL
555	M	F	C7YIM8	NECHADRAFT_75378		Nectria haematococca	KKQNHIASEQKRRQAIREGFDRLTELVPGLEGG-RSEGLVLKRTVDYMREQ
556	M	F	C7YK29	NECHADRAFT_74463		Nectria haematococca	RRESHNLVERRRRDNINERIQDLSRLVPTHRLKGPNKGDILNGAVSWTRDL
557	M	F	C7YYN0	NECHADRAFT_62784		Nectria haematococca	RKDNHKEVERRRRETINEGINELAKIVPGCEKKN--KGSILQRAVSFISQL
558	M	F	C7Z9V5	NECHADRAFT_81884		Nectria haematococca	TRASHNLVEKQYRNRLNAQFESLLSALPEQARRRVSKGEVLEMARKHIEAL
559	M	F	C7ZHG1	NECHADRAFT_81231		Nectria haematococca	ARAAHNQVEQQYRKRLNTHFERLLAVLPPPGRRRVSKAEVLDLARERIRAL
560	M	F	C7YM66	NECHADRAFT_59138		Nectria haematococca	KKTAHNMIEKRYRTNLNDKIAALRDSVPSLRIHKLNKATVLSKATEYIRHL
561	M	F	C7Z5B5	NECHADRAFT_99373		Nectria haematococca	DRTAHNDIERKYRTNLKDKIAELRNAVPALQSPKVSKGTVLTKATEYIQYL
562	M	F	C7ZL27	NECHADRAFT_67823		Nectria haematococca	KKTAHNMIEKRYRTNLNDKIAALRDSVPALRVHKLNKATILSKATEYIAHL
563	M	F	C7YKI8	NECHADRAFT_74625		Nectria haematococca	RKTAHSLIERRRRSKMNEEFAVLKNMIP-ACTMH--KLSILQASIEYIRYL
564	M	F	C7YH60	NECHADRAFT_32105		Nectria haematococca	KRTSHKIAEQGRRNRINSALQIMAGLLPGGDKAQNSKASVVENAIVHLKNL
565	M	F	C7YXH9	NECHADRAFT_82535		Nectria haematococca	LKVMDKLTERKRRSEIKELFDQLLDLVIMKPNEKASKWEILTKENEMLRRE
566	M	F	A1DHD3	NFIA_087460		Neosartorya fischeri	KRNNHILSEQKRRNLIRQGFDDLCSLVPGLKGGGFSKSAMLTQAADWLEDI
567	M	F	A1D1J7	NFIA_009700		Neosartorya fischeri	KKNNHIASEQKRRAAIREGFDRLTELVPGLEGG-RSESVVLRKTVDFIHMK
568	M	F	A1D3A8	NFIA_015940		Neosartorya fischeri	RRASHNLVERRRRDNINERIQDLSHLVPQHRLKGPNKGDILNGAVGWMRDL
569	M	F	A1DF30	NFIA_079280		Neosartorya fischeri	RKNNHKEVERRRREAINEGINQLARLVPNCDKKN--KGAILQRTIEYICQL
570	M	F	A1CYH0	NFIA_033560		Neosartorya fischeri	KKRAHNVIEKRYRANLNEKIAELRDSVPSLRASKLNKASILSKATEYIRHL
571	M	F	A1D161	NFIA_008310		Neosartorya fischeri	KRASHNIIEKRYRTNMNAKFTTLEKVIT--SCCSMKKCEILTSAIKCIQNL
572	M	F	A1D9T5	NFIA_029980		Neosartorya fischeri	KRAAHNIIEKRYRTNMNAKFVALEKAMSGSGVSLK-KSEILTNAIAYMQEL
573	M	F	A1D2P2	NFIA_013750		Neosartorya fischeri	RKTAHSLIERRRRSKMNEEFATLKDMIPACRGDMH-KLAILQASIEYVNYL
574	M	F	A1CZP7	NFIA_037910		Neosartorya fischeri	KRTNHKLAEQGRRNRINNALKEIESLIPSAFIQTISKASTVELAIDYIKAL
575	M	F	A1DI38	NFIA_090030		Neosartorya fischeri	LRVTHKLAERKRRSEMKDCFEALRMRLPQSQNNKSSKWETLTRAIEYIGQL
576	M	F	Q873A8	B24N11.160		Neurospora crassa	KRLNHIDSEKRRRYMIKSAYDNLSIIIPG-YKAGVSKAGGIQLAVDFLKKI
577	M	F	Q7SGD0	NCU02719		Neurospora crassa	KKQNHIQSEHKRRTQIRNGLEAVSKIVPGCENLQRSEGVLLHKLVEFMAVH
578	M	F	Q7SGC5	NCU02724		Neurospora crassa	RRESHNLVERRRRDNINERIQDLSKLVPAHRLKGPNKGDILNGAVSWTRDL
579	M	F	Q7S2X1	NCU08999		Neurospora crassa	RKDNHKEVERRRRETINEGINELAKIVPGCEKKN--KGSILQRAVQFITQL
580	M	F	A7UWK0	NCU11295		Neurospora crassa	ARVKHNKVEQKYRNRLNAHFEALLDVLPPSVARRVSKSEVLDRARMYIQTL
581	M	F	Q7RWU9	NCU00144		Neurospora crassa	SRNSHNLVEKQYRNRLNAQFERLLAVLPDSVRRRLSKAEVLDMSRRYILSL
582	M	F	Q7S4A9	NCU08184		Neurospora crassa	VRERHNSIGKRYRNKLNEQFENLEALLSQQNPRSINKASLLEMAKVRIKAL
583	M	F	Q7SEC9	NCU00749		Neurospora crassa	ARVNHNQVEKQYRNRLHEYFDNLLKVLPDNPGRNWSKAEVLERACHHIHEL
584	M	F	Q6MGG8	B13N4.110		Neurospora crassa	KKTAHNMIEKRYRTNLNDKIAALRDSVPSLRIPKLNKATILSKATEYISQL
585	M	F	Q7RU12	NCU05970.1		Neurospora crassa	DRTAHNDIERKYRTNLKDKIAELREAVPALHTPKVSKGTILTKATEYIHQL
586	M	F	Q7S6H4	NCU04731		Neurospora crassa	KKTAHNMIEKRYRTNLNDKIAALRDSVPALRIHKLNKATVLSKATEYIRHL
587	M	F	Q7SDT3	NCU03077		Neurospora crassa	RKTAHSLIERRRRSKMNEEFALLKSMIPACTGMH--KLAILQTQPDRRMST
588	M	F	P20824	nuc-1		Neurospora crassa	KRTSHKIAEQGRRNRINSALQEIATLLPKAPAIPNSKASTVEMAIEYIKQL
589	M	F	Q7SH12	NCU02957		Neurospora crassa	LRVSHKLAERKRRTEMKELFEQLRDLMPQERGSKASKWEILTKAISEHQRM
590	M	F	Q6MVP5	B16D18.110		Neurospora crassa	LRVSHKLAERKRRTEMKELFEQLRDLMPQERGSKASKWEILTKAISEHQRM
591	M	F	C1H690	PAAG_06200		Paracoccidioides brasiliensis	KRTNHILSEQKRRNLIKQGFDDLCSLVPELHGGGFSKSTMLIQAAEWLEDL
592	M	F	C1H3S0	PAAG_05413		Paracoccidioides brasiliensis	KKNNHIASEQKRRAAIREGFDRLTELVPGLEGG-RSEGVVLRKTVDFVRMK
593	M	F	C1GWA3	PAAG_02798		Paracoccidioides brasiliensis	RRASHNMVERRRRDNINERIQDLSHLVPQHRLKGPNKGDILNGAVGWTRDL
594	M	F	C1H976	PAAG_07317		Paracoccidioides brasiliensis	RKNNHKEVERRRRETINEGINEIAKMVPGCEKKA--KGSILQRAIHYISKL
595	M	F	C1GZ48	PAAG_03792		Paracoccidioides brasiliensis	KKRSHNVIEKRYRANLNEKIAELRDSVPSLRAKLN-KASILSKATEYIRHL
596	M	F	C1H9Y6	PAAG_07715		Paracoccidioides brasiliensis	RKTAHSMIERRRRSKMNEEFTTLKNMIPACRGQEMHKLAILQASIDYMNYL
597	M	F	C1H4I3	PAAG_05676		Paracoccidioides brasiliensis	KRTNHKLAEQGRRNRINTALKEIEGLLPPVLIQSISKASTVELAIIYIKSL
598	M	F	B6HHE5	Pc20g14610		Penicillium chrysogenum	KRTNHILSEQKRRNLIRQGFEDLCTLVPALRGGFS-KSAMLTGAADWLEDL
599	M	F	B6H2A6	Pc13g04530		Penicillium chrysogenum	QRLCHCRSEKRRREIIGERYKELCRIVPGLEKQSFTRKYVLEGAALWIQKL
600	M	F	B6GWF3	Pc06g01830		Penicillium chrysogenum	KKSNHIASEQKRRAAIREGFDRLTELVPGLEGG-RSESIVLQKTVDFIHVK
601	M	F	B6H7C8	Pc16g06560		Penicillium chrysogenum	RRASHNLVERRRRDNINERIQDLSHLVPQHRLKGPNKGDILNGAVSWTRDL
602	M	F	B6HQC5	Pc22g15870		Penicillium chrysogenum	RKNNHKEVERRRREAINEGINQIARLVPNCDKKN--KGAILQRAIEYILQL
603	M	F	B6HFH0	Pc20g05880		Penicillium chrysogenum	KKRAHNVIEKRYRANLNDKIAELRDSVPSLRSNKLNKASILSKATEYIKHL
604	M	F	B6H136	Pc12g14660		Penicillium chrysogenum	KRAAHNIIEKRYRTNMNAKFVSLEQAISPSGVGSLKKSEILTNALAYIDGI
605	M	F	B6H3X6	Pc13g11100		Penicillium chrysogenum	RKTAHSLIERRRRSKMNEEFGTLKDMIP--ACEMH-KLAILQASIDYVNYL
606	M	F	B6GZE6	Pc12g05460		Penicillium chrysogenum	KRTNHKLAEQGRRNRINNALKEIELLIPQEFIQAISKATAVEMAIDYIKAL
607	M	F	B6GYR5	Pc12g01260		Penicillium chrysogenum	LRVTHKLAERKRRSEMKDCFEALRLRLPPGQTNKSSKWETLTRAIDYIAML
608	M	F	B6QGV8	PMAA_092380		Penicillium marneffei	KRTNHILSEQKRRNLIKQGFDELCALVPELRGGGFSKSAMLIQAADYLEAV
609	M	F	B6QBJ3	PMAA_065760		Penicillium marneffei	KKNNHIASEQKRRAAIREGFDRLTELVPGLEGG-RSESVVLKKTVDFLRLK
610	M	F	B6Q6W1	PMAA_025110		Penicillium marneffei	RRASHNMVERRRRDNINERIQDLSHLVPQHRLKGPNKGDILNGAVGWMRDL
611	M	F	B6QG06	PMAA_083970		Penicillium marneffei	RKNNHKEVERRRRETINEGINQIAQLVPNCDKKN--KGAILQRAIEYISQL
612	M	F	B6Q4N4	PMAA_021810		Penicillium marneffei	KKRSHNVIEKRYRANLNEKITELRDSIPSLRGKLN-KASILSKATEYIRHL
613	M	F	B6Q9M3	PMAA_062550		Penicillium marneffei	NKAAHNKVEKRYRSNINAKFTALNNILPVSETQHRNKGEVLSEAIRYIKQL
614	M	F	B6QED7	PMAA_079650		Penicillium marneffei	KKAAHNAIEKRYRTNMNAKFLALGNAIPRPGGQQQNKSEILTNALSYIHEL
615	M	F	B6QR67	PMAA_043170		Penicillium marneffei	RKTAHSLIERRRRSKMNEEFATLKDMIPACRGQEMHKLAILQASIDYMNYL
616	M	F	B6QN44	PMAA_051940		Penicillium marneffei	KRTNHKLAEQGRRNRINTALKEIEALLPPDFAPTISKASTVEMAIDYIKAL
617	M	F	B6QJV4	PMAA_100990		Penicillium marneffei	LRVTHKLAERKRRSEMKDCFEMLRMRLPQSQNNKSSKWETLTRAIEYISSL
618	M	F	Q0ULK0	SNOG_07364		Phaeosphaeria nodorum	KRSNHILSEQKRRNLIKRGFDDLHDLVPEIRNGGLSKSSVLTEAANFLENV
619	M	F	Q0U232	SNOG_14204		Phaeosphaeria nodorum	KKSNHIKSEQKRREAIREGFDRLASIVPGMEGG-RSEAVVLDATVRYLREQ
620	M	F	Q0TZQ0	SNOG_15057		Phaeosphaeria nodorum	RRESHNLVERRRRDNINERIHDLSRLVPQHRLKGPNKGDILNGAVSWTRDL
621	M	F	Q0V454	SNOG_01210		Phaeosphaeria nodorum	RRDNHKEVERRRRETINEGINELAKIVPGCEKKN--KGSILQRAVQFITQL
622	M	F	Q0UA46	SNOG_11368		Phaeosphaeria nodorum	RRLPHNQVERKYRESLNTQLESLRRVVPSLQQSKPSKAVILASATAYIKQQ
623	M	F	Q0UL08	SNOG_07556		Phaeosphaeria nodorum	SRLPHNQVERKYREGLNSELERLRKAVPTLSKIKPSKGMILSSAIDYIKSI
624	M	F	Q0UR36	SNOG_05778		Phaeosphaeria nodorum	PCLPHKQVERKYREGLNMSFERLRRAVPTLPRAKPSKGMVLAAAIEYIGKV
625	M	F	Q0UCT7	SNOG_10427		Phaeosphaeria nodorum	KKTAHNMIEKRYRTNLNDKIAALRDSVPSLRVHKLNKATVLSKATEYIRHL
626	M	F	Q0UN54	SNOG_06810		Phaeosphaeria nodorum	RKTAHSLIERRRRSKMNEEFGVLKDMIPACRGQEMHKLAILQASIEYMRYL
627	M	F	Q0V337	SNOG_01577		Phaeosphaeria nodorum	KRATHRAAEQARRDRMKTAMVDLAEFLLDGEVRTVNKARLIEMALEKMKAQ
628	M	F	Q0V6S7	SNOG_00287		Phaeosphaeria nodorum	KRTSHKIAEQGRRNRINMALQEMQALLPSTLVSSNSKAAKVESAIDYIKQL
629	M	F	Q0TZC6	SNOG_15257		Phaeosphaeria nodorum	LRVSHKMAERKRRSEMKGLFDELNVILPNSPGSKSSKWEILTKSAIEYIKS
630	M	F	A5DJ72	PGUG_03323		Pichia guilliermondii	DDEDGQGNERKRRDNINDRIQELLTLIPPEFFGKPNKGQILTKSVEYLQYL
631	M	F	A5DMC4	PGUG_04425		Pichia guilliermondii	RREFHNAVERRRRDLIKERIKELGLLVPPSMLTKPNKSTILNKSVEYLLHL
632	M	F	A5DIS5	PGUG_03176		Pichia guilliermondii	RRENHKEVERRRRESINLWIKELANLIP-TTD--TNKSQILQRAVEYIKRL
633	M	F	A5DJG3	PGUG_03414		Pichia guilliermondii	GRSAHNIIEQRYRNKINDRFDELSACVPALRAKLN-KGTILEKSVEYIEFL
634	M	F	A5DHW5	PGUG_02866		Pichia guilliermondii	DKISHNQIERKYRTNINTKILALRDAVPSLRISKLNKASVLDKATEYIRHL
635	M	F	A5DQV3	PGUG_05654		Pichia guilliermondii	QKIGHNKIEKKYRNNINTKLEILHRLVPWNSTHKVSKSMILDGATEYIKQL
636	M	F	A5DDF9	PGUG_01310		Pichia guilliermondii	TKQLHSVIEKRRRLKINREFEALKYLIPACREDGMYKLTILKAAVEYILYL
637	M	F	A5DQ49	PGUG_05400		Pichia guilliermondii	KRTSHKIAEQGRRNRMNTAVQELASLIPPSFNSVPSKANTVEMASKYIRTL
638	M	F	C4R4A3	PAS_chr3_0348		Pichia pastoris	KRRNHTSSEQRRRMIIKEAFEEFCSLTV-RPDKSLSKYLIMTKAINEIERL
639	M	F	C4R2S9	PAS_chr2-2_0123		Pichia pastoris	KKINHIQSEQRRREQIRSTYDKLVDIVPDLTTENRSELSILTKTSSYIRKL
640	M	F	C4QWX5	PAS_chr1-1_0371		Pichia pastoris	TTPGGTIVERKRRDNINERIQDLLTVIPESFFGKPNKGQILTKAVEYIHCL
641	M	F	C4QYD2	PAS_chr1-4_0407		Pichia pastoris	RKENHKEVERRRRENINHGIKELAALLPTGDSGDSNKAQILKKAVDYIKRL
642	M	F	C4R5C6	PAS_chr3_0712		Pichia pastoris	ERSTHNMIEKKYRTNINSKIIALRDAVPSLRISKLNKASILTKATEYIKHL
643	M	F	C4R5A7	PAS_chr3_1209		Pichia pastoris	MKSSHNLIEKKYRTNINSKILELRNCVPTLRIRKLNKATILAKSVEYIKHL
644	M	F	C4R6S8	PAS_chr4_0077		Pichia pastoris	LKAAHSIIEKKRRIKMNREFEALKYMIP-ACRANMHKLTILQSTVEYIKYL
645	M	F	C4QWL3	PAS_chr1-1_0265		Pichia pastoris	KKVNHKLAEQGRRNRMNFAIQRLEDLIPGDYKTVPSKATTVEMAVKYIKEL
646	M	F	C4QZW1	PAS_chr2-1_0177		Pichia pastoris	KKATHKLAEQGRRNRMNNAIQELDAILPLEMRTTPSKATTVELACQYIQSL
647	M	F	C4QW61	PAS_chr1-1_0122		Pichia pastoris	RRKLHIRSEQRRREKITDGFQRLKRCVPSVKPDHDSKALILKKSAEYIEML
648	M	F	A3LRQ4	PICST_30772		Pichia stipitis	KKAHHIASEQKRRENIRSEFDKIVSLTPTLTEENRSELNILTKSADYIDQL
649	M	F	A3GHS3	PICST_40109		Pichia stipitis	DDDKDQGNERKRRDNINEKIQELLTLIPPELFGKPNKGQILTKSVEYLQYL
650	M	F	A3LQG6	RTG3		Pichia stipitis	RREFHNAVERRRRDLIKEKIKELGLIVPPSLLTKPNKSTILNKSVDYIKHL
651	M	F	A3GF22	CBF1		Pichia stipitis	RRENHKEVERRRRESINHGIKDLAALIP-TNDTN--KAQILQRAVEYIKRL
652	M	F	A3LZ80	PICST_68338		Pichia stipitis	VKSAHNVIEQRYRNKINDKFTALQNSVPTLRMRKLNKGTILAKSIEYIKFL
653	M	F	A3LUS6	CPH2		Pichia stipitis	DKTSHNMIEKKYRTNINSKILALRDAVPSLRIKLN-KASVLTKATEYIKHL
654	M	F	A3GFA3	PHO4		Pichia stipitis	KKASHKLAEQGRRNRMNMAVSELGSLIPQVYHAIPSKATTVELASKYIRAL
655	M	F	B2B072			Podospora anserina	KRENHIKSEQKRRNIIKDGFAKLNQIVPTVINQNLSKAGVLIATHVWIDQL
656	M	F	B2ALR8			Podospora anserina	LLTGGGKTEQKRRLAIRQAYDDLCTQVPGLEGQARSEGVVLNGVVGYVRKL
657	M	F	B2ALS1			Podospora anserina	RRESHNMVERRRRDNINERIQDLSKLVPTHRLKGPNKGDILNGSVAWMRDL
658	M	F	B2AWM7			Podospora anserina	RKDNHKEVERRRRETINEGINELAKIVPGCEKKN--KGSILQRAVSFITQL
659	M	F	B2AB46			Podospora anserina	ARENHNQVEKEYRTRLHKSFEELLEALCALPERRMSKAEVLHYTCRVLKSM
660	M	F	B2ADL2			Podospora anserina	RRLWHNQIGKKYRTKLNEQFENLQLVLRLYDERSINKAKLLDMARQKLEEL
661	M	F	B2AWY2			Podospora anserina	SRNSHNLVEKQYRNRLNMQFEILMNTLPESMRRRLSKAQVLDMSTRYIRSL
662	M	F	B2B3S8			Podospora anserina	ARRNHNLVEKQYRNRLNAQFERLLAVLPLEQYKRMSKAEVLDLATRRIKAL
663	M	F	B2B3S9			Podospora anserina	ARTRHNMVEQKYRHRLNTHFDKLLEVLPSGVGRKVSKAEVLDRARLYIQTL
664	M	F	B2ARH6			Podospora anserina	DRTAHNDIERKYRTNLKDKISELRDAVPSLRTPKVSKGAVLTKATEYIHWL
665	M	F	B2ARI5			Podospora anserina	KKTAHNMIEKRYRTNLNDKIAALRDSVPSLRIHKLNKAT----ATEYIRHL
666	M	F	B2ARU9			Podospora anserina	KKTAHNMIEKRYRTNLNDKISQLRDAVPALRIAKLNKATILAKATEYIMQL
667	M	F	B2AYQ2			Podospora anserina	RKTAHSLIERRRRSKMNEEFAVLKSLIPACTGMH--KLAILQASIEYVRYL
668	M	F	B2ASH0			Podospora anserina	KRIAHKLSEKTRRNRLTLAIREIQKLLPSESDVPSSKLDVVEMAIGFIRKL
669	M	F	B2AYV8			Podospora anserina	KRTSHKIAEQGRRNRINSALQEIATLLPKPPKAPNSKASTVEMAIEYIKQL
670	M	F	B2AU99			Podospora anserina	LRITHKLAERKRRTEMKELFEQLRDLMPQERGTKASKWEILTKGWFVFGTM
671	M	F	B8PEB0	POSPLDRAFT_92951		Postia placenta	RRATHNAVERQRRETLNSRFLDLAALLPNLSQRRPSKSSIVNSSIAHIHAS
672	M	F	B8PF45	POSPLDRAFT_97585		Postia placenta	KRVNHILSEQKRRNAIRDGYMQLTTLLAPAGAGSKGKSGILFKAIRFLEEG
673	M	F	B8P2S2	POSPLDRAFT_103917		Postia placenta	RRESHNAVERRRRDNINEKISELATLIPECLLVKANKGMILRKSVEYIRYL
674	M	F	B8P4X4	POSPLDRAFT_106321		Postia placenta	RKDNHKEVERRRRGNINEGINELGRIVPNGSGEKA-KGAILSRAVQYIHHL
675	M	F	B8P0D1	POSPLDRAFT_103510		Postia placenta	RKSSHKAAEQKRRDSLKTSFDDLRLLLPPIPLRGVSKLQLLRCGNDFIKVL
676	M	F	B8PK60	POSPLDRAFT_96125		Postia placenta	LRVSHKLAERKRRKEMKELFDELRDQLPADRGKAS-KWEILSKAIDFIMNL
677	M	F	B8PHG3	POSPLDRAFT_105591		Postia placenta	TRRQRIEAEQRRRDELRDGYARLKDVLP-VSNQKSSKVSLLERACNHITAL
678	M	F	B8P3M8	POSPLDRAFT_95293		Postia placenta	RKSSHKAAEQKRRDSLKTSFDDLRLLLPPIPLRGVSKLQLLRCGNDFIKVL
679	M	F	B2W884	PTRG_06022		Pyrenophora tritici-repentis	KRNNHILSEQKRRDLIKQGYKDLNEVVPAVRGGGLSKSQVLVEAANFLEKL
680	M	F	B2W5A1	PTRG_04801		Pyrenophora tritici-repentis	KKENHIRSEQKRREAIREGFDRLASIVPGLEGG-RSEAVVLGGAIRLMREK
681	M	F	B2WND2	PTRG_11389		Pyrenophora tritici-repentis	RRESHNLVERRRRDNINERIHDLSRLVPQHRLKGPNKGDILNGAVSWTRDL
682	M	F	B2W2F3	PTRG_03601		Pyrenophora tritici-repentis	RRDNHKEVERRRRETINEGINELAKIVPGCEKKN--KGSILQRAVQFITQL
683	M	F	B2W1H7	PTRG_04312		Pyrenophora tritici-repentis	QCMPHTEVERKYREKLNAELERLRRAVPMLPQVKPSKSMILAVAIDYIKEL
684	M	F	B2W4F9	PTRG_04509		Pyrenophora tritici-repentis	RRLPHNQVERKYRESLNTQLDSLKRVVPSLQQSKPSKAVILASATAYIKQM
685	M	F	B2W622	PTRG_06180		Pyrenophora tritici-repentis	KRLPHNQVERKYREGLNAELERLRNAVPILRQPKPSKAMILASAIEYIQSI
686	M	F	B2WIS8	PTRG_09887		Pyrenophora tritici-repentis	KKTAHNMIEKRYRTNLNDKIAALRDSVPSLRVHKLNKATVLSKATEYIRHL
687	M	F	B2W2U1	PTRG_03739		Pyrenophora tritici-repentis	KRATHRAAEQARRDRMKTAMVDLAEFLLDGEVKTVNKARLIEMALEKMKAQ
688	M	F	B2WBZ0	PTRG_07153		Pyrenophora tritici-repentis	KRTSHKIAEQGRRNRINMALQEMQALLPSPQFSNNSKAAKVESAIEYIKQL
689	M	F	B2WD57	PTRG_07916		Pyrenophora tritici-repentis	LRVSHKMAERKRRSEMKNLFDDLNAILPNSPGNKSSKWEVLTKSIEHIKMI
690	M	F	A6ZNA2	INO4		Saccharomyces cerevisiae	IRINHVSSEKKRRELERAIFDELVAVVPDLQPESRSELIIYLKSLSYLSWL
691	M	F	A6ZY85	INO2		Saccharomyces cerevisiae	RKWKHVQMEKIRRINTKEAFERLIKSVPPKENKRIPKHILLTCVMNDIKSI
692	M	F	A6ZNE3	RTG1		Saccharomyces cerevisiae	SCGANFKNDRKRRDKINDRIQELLSIIPKDFFGKPNKGQILTQAVEYISHL
693	M	F	A6ZKK1	RTG3		Saccharomyces cerevisiae	KREFHNAVERRRRELIKQKIKELGQLVPPSLLIKPNKGIILDRTVEYLQYL
694	M	F	A6ZQ19	CBF1		Saccharomyces cerevisiae	RKDSHKEVERRRRENINTAINVLSDLLP-VRESS--KAAILARAAEYIQKL
695	M	F	A6ZNN5	HMS1		Saccharomyces cerevisiae	GRVSHNIIEKKYRSNINDKIEQLRRTVPTLRVTKVNKASILTKSIEYICHL
696	M	F	A6ZPH5	TYE7		Saccharomyces cerevisiae	QKQAHNKIEKRYRININTKIARLQQIIPWVASTKLNKSMILEKAVDYILYL
697	M	F	A7A274	PHO4		Saccharomyces cerevisiae	KRESHKHAEQARRNRLAVALHELASLIPAEWKAAPSKATTVEAACRYIRHL
698	M	F	B6K0E9	SJAG_01343		Schizosaccharomyces japonicus	RKMSHREVERRRRETINEGIQELAKIVPGCEKKK--KGSIIQRAIQYINTL
699	M	F	B6K0B3	SJAG_01307		Schizosaccharomyces japonicus	KKTAHNMIEKRYRTNLNDRICELRDAVPSLRARKLNKGTILAKATEYIRHL
700	M	F	B6K260	SJAG_02326		Schizosaccharomyces japonicus	KKSSHNIVERRYRSNLNDKISELRDAVPSLRARKINKATVLTKATEYIKFL
701	M	F	B6K2T8	SJAG_03735		Schizosaccharomyces japonicus	LRISHKLAERKRRKEMKELFDDLRDALPLDKNTKSSKWGVLTRAIQYIEQL
702	M	F	Q10186	SPAC3F10.12c		Schizosaccharomyces pombe	KRLSHKEVERRRREAISEGIKELANIVPGCEKKN--KGSILQRTAQYIRSL
703	M	F	O43019	sre2		Schizosaccharomyces pombe	KRSAHNMIEKRYRSNLNDKIAELRDAVPTLRSKLN-KATILSKATEYIKSL
704	M	F	Q9UUD1	sre1		Schizosaccharomyces pombe	KKTAHNMIEKRYRTNLNDRICELRDAVPSLRAKLN-KGTILAKATEYIRHL
705	M	F	Q04635	esc1		Schizosaccharomyces pombe	LRTSHKLAERKRRKEIKELFDDLKDALP-LDKTKSSKWGLLTRAIQYIEQL
706	M	F	A7F9L7	SS1G_14298		Sclerotinia sclerotiorum	KRENHIKSEQKRRTLIREGFEDLGELVPGLRGGGFSKSAILVMTADWLEEL
707	M	F	A7EKD2	SS1G_05779		Sclerotinia sclerotiorum	KKANHIASEQKRRLAIREGFDRLADLVPGLEGG-RSESVVLKKTVDYIRIQ
708	M	F	A7FA15	SS1G_14446		Sclerotinia sclerotiorum	RRESHNLVERRRRDNINERIQELSHLVPMHRLKGPNKGDILNGAVSWTRDL
709	M	F	A7EQ51	SS1G_07451		Sclerotinia sclerotiorum	RKDNHKEVERRRRETINEGINELAKIVPGCEKKN--KGSILQRAVQFITQL
710	M	F	A7ED90	SS1G_03280		Sclerotinia sclerotiorum	KKTAHNMIEKRYRTNLNDKIALLRDSVPSLRVHKLNKATVLSKATEYINHL
711	M	F	A7EGN8	SS1G_04480		Sclerotinia sclerotiorum	KKTAHNMIEKRYRNNLNDKIAALRDSVPSLRILFLVLSRVLSKATEYIRHL
712	M	F	A7E8C9	SS1G_01557		Sclerotinia sclerotiorum	RKTAHSLIERRRRSKMNEEFGVLKDMIPACTGMH--KLAILQASIDYVKYL
713	M	F	A7F4Z2	SS1G_12667		Sclerotinia sclerotiorum	KRTSHKLAEQGRRNRINLALTTLHDMIPSEYYSASSKAATVEVAIEYISHL
714	M	F	A7E9L5	SS1G_01995		Sclerotinia sclerotiorum	LRVSHKLAERKRRTEMKELFENLRDLMPQERGNKASKWEILTKAIAEHNAQ
715	M	F	D1ZRP9	SMAC_06735		Sordaria macrospora	KRLNHIDSEKRRRYMIKSAYDNLSIIVPG-YKAGVSKAGGIQLAVDFLKKM
716	M	F	D1Z9M4	SMAC_04298		Sordaria macrospora	KKQNHIQSEHKRRTQIRNGLEAVSKIVPGCENLQRSEGVLLHKLVEFMAVH
717	M	F	D1Z9M0	SMAC_04294		Sordaria macrospora	RRESHNLVERRRRDNINERIQDLSKLVPAHRLKGPNKGDILNGAVSWTRDL
718	M	F	D1ZG59	SMAC_01954		Sordaria macrospora	RKDNHKEVERRRRETINEGINELAKIVPGCEKKN--KGSILQRAVQFITQL
719	M	F	D1Z514	SMAC_01434		Sordaria macrospora	ARVNHNQVEKQYRNRLHEYFDNLLKVLPDNPSRNWSKAEVLERACRHILDL
720	M	F	D1ZBH6	SMAC_02280		Sordaria macrospora	SRNSHNLVEKQYRNRLNAQFESLLAVLPDSLRRRLSKAEVLDMSRRYILTL
721	M	F	D1ZCT3	SMAC_01078		Sordaria macrospora	ARVKHNKVEQKYRNRLNAHFEALLDVLPPSAARRVSKSEVLDRARLYIQTL
722	M	F	D1ZEY6	SMAC_06999		Sordaria macrospora	DRTAHNDIERKYRTNLKDRIAELRDAVP-ALHPKVSKGTILTKATEYIHQL
723	M	F	D1ZF58	SMAC_06840		Sordaria macrospora	KKTAHNMIEKRYRNNLNDKIGQLRDSVPSLRLPKLNKATILSKATEYINEL
724	M	F	D1ZJ08	SMAC_03831		Sordaria macrospora	KKTAHNMIEKRYRTNLNDKIAALRDSVPALRIHKLNKATVLSKATEYIRHL
725	M	F	D1ZGT6	SMAC_02806		Sordaria macrospora	RKTAHSLIERRRRSKMNEEFALLKSMIPACTGMH--KLAILQASIEYIKYL
726	M	F	D1Z7V1	SMAC_00493		Sordaria macrospora	LRVSHKLAERKRRTEMKELFEQLRDLMPQERGSKASKWEILTKAISEHQRM
727	M	F	B8MLG6	TSTA_049360		Talaromyces stipitatus	KRTNHILSEQKRRNLIKQGFDELCALVPELRGGGFSKSAMLIQAADYLEEV
728	M	F	B8M1X1	TSTA_085800		Talaromyces stipitatus	KKNNHIASEQKRRAAIREGFDRLTELVPGLEGG-RSESVVLKKTLQERREL
729	M	F	B8LVI9	TSTA_073940		Talaromyces stipitatus	RRASHNMVERRRRDNINERIQDLSHLVPQHRLKGPNKGDILNGAVGWMRDL
730	M	F	B8M9W8	TSTA_118850		Talaromyces stipitatus	RKNNHKEVERRRRETINEGINQIAQLVPNCDKKN--KGAILQRAIEYISQL
731	M	F	B8M5D2	TSTA_030070		Talaromyces stipitatus	KKRSHNVVEKRYRANLNEKIGELRDSIPSLRGNKLNKASILSKATEYIRHL
732	M	F	B8LZY5	TSTA_081500		Talaromyces stipitatus	NKEAHNKVEKRYRSNINAKFAALNDILPVSDAQHRNKGEVLSEAMRYIKQL
733	M	F	B8MD71	TSTA_114100		Talaromyces stipitatus	KKAAHNAIEKRYRTNMNAKFLALGNAIPRSGVQQQNKSEILTNALSYIHEL
734	M	F	B8LVW2	TSTA_076950		Talaromyces stipitatus	RKTAHSLIERRRRSKMNEEFATLKDMIPACRGQEMHKLAILQASIDYMNYL
735	M	F	B8MFQ4	TSTA_021050		Talaromyces stipitatus	KRTNHKLAEQGRRNRINTALKEIEALLPPDFAPTISKASTVEMAIDYIKAL
736	M	F	B8MRU2	TSTA_057660		Talaromyces stipitatus	LRVTHKLAERKRRSEMKDCFEMLRMRLPQSQNNKSSKWETLTRAIEYITTL
737	M	F	D4DGR8	TRV_06373		Trichophyton verrucosum HKI 0517	KRTNHILSEQKRRNLIKQGFDDLCSLVPELRGGGYSKSTMLTQAGDWLADL
738	M	F	D4DGW5	TRV_06420		Trichophyton verrucosum HKI 0517	KKNNHIASEQKRRAAIREGFDRLTELVPGLTGG-RSEGMVLRKTVDFMQLK
739	M	F	D4D6F5	TRV_02680		Trichophyton verrucosum HKI 0517	RRASHNMVERRRRDNINERIQDLSHLVPQHRLKGPNKGDILNGAVGWTRDL
740	M	F	D4D425	TRV_01838		Trichophyton verrucosum HKI 0517	RKNNHKEVERRRRETINEGINEIARMVPGCEKKA--KGSILQRAIQYIAKL
741	M	F	D4DBI0	TRV_04480		Trichophyton verrucosum HKI 0517	KKRSHNIIEKRYRANLNDKIAELRDSVPSLRLNKLNKASILSKATEYIKHL
742	M	F	D4D667	TRV_02590		Trichophyton verrucosum HKI 0517	RRTAHSLIERRRRSKMNQEFATLKDMIPACRGHEMHKLAILQASIEYVNYL
743	M	F	D4D241	TRV_01143		Trichophyton verrucosum HKI 0517	KRTNHKLAEQGRRNRINSALKEIESLLPTSLTQPISKASTVEMAIVYIKAL
744	M	F	D4D4G5	TRV_01981		Trichophyton verrucosum HKI 0517	LRVTHKLAERKRRSEMKDCFEVLRARLPSSQNNKSSKWETLTRAIDYINQL
745	M	F	C4JXM4	UREG_06397		Uncinocarpus reesii	KRANHILSEQKRRNLIKQGFDELCGLVPDLRGGFS-KSTMLAQAGDWLQDL
746	M	F	C4JQZ5	UREG_03477		Uncinocarpus reesii	RRQSHNLVERRRRDNINERIQDLSHLVPQHRLKGPNKGDILNGAVGWTRDL
747	M	F	C4JMZ8	UREG_04206		Uncinocarpus reesii	RKNNHKEVERRRRETINEGINELAKLVPGCEKKA--KGSILSRAVQYIAKL
748	M	F	C4JL41	UREG_00256		Uncinocarpus reesii	KKRSHNVIEKRYRANLNDKIAELRDSVPCLRINKLNKASILSKATEYIKHL
749	M	F	C4JTR2	UREG_05851		Uncinocarpus reesii	RRTAHSLIERRRRSKMNEEFATLKNMIPACQGEMH-KLAILQASIEYVNYL
750	M	F	C4JJU2	UREG_01899		Uncinocarpus reesii	KRTNHKLAEQGRRNRINTALKEIEGLLPPSLTQPISKASTVELAIVYIKEL
751	M	F	C4JHK9	UREG_01372		Uncinocarpus reesii	LRISHKLAERKRRSEMKDCFEALRTRLPSTQNNKSSKWETLNRAMDYISQL
752	M	F	Q4P5N2	UM04581.1		Ustilago maydis	SKATHSIIEKERREAMNEKFSELAANIPELVERPT-KGEIVKASIARHQDQ
753	M	F	Q4PG19	UM00944.1		Ustilago maydis	RRATHNAIERARRESLNGRFLQLAASLPAISDRRPSKSLIVNKSLDFVADA
754	M	F	Q4PGK4	UM00759.1		Ustilago maydis	KRQNHILSEQRRRNYIREGFKDLVVLLDDGRNGAGSKSAVLFQAVDLIRWL
755	M	F	Q4P4V0	UM04863.1		Ustilago maydis	KKANHIASEQKRRANIRKGYELLCDIVPSLKEGPRSEAVVLMKSLDHIGAL
756	M	F	Q4P483	UM05080.1		Ustilago maydis	GKRKHSDVEKDRRRSISNGFAVLQNVLHNESNKPISKSILLQQACDEIREL
757	M	F	Q4PAB3	UM02950.1		Ustilago maydis	RRESHNAVERRRRDNINGKITELATLLPEAMLAKPNKGIILRKSVEYIRHL
758	M	F	Q4PBR4	UM02449.1		Ustilago maydis	RKDNHKEVERRRRSAINDGIVQLSHIVP-GCDKNTNKGAIIHAAVRYIQDL
759	M	F	Q4P2E2	UM05721.1		Ustilago maydis	KKVAHNAIERRYRNNINDRIAALRRAVPALRETKLNKATILGKATDYIKYL
760	M	F	Q4P327	UM05486.1		Ustilago maydis	RRATHSQIERRRREKINDRLVTLRSIVPACAKLGLHKLEVLTHAINYIFEL
761	M	F	Q4PCS1	UM02092.1		Ustilago maydis	RKTDHSIIERRRREKINEKLVALQNIVPACRKMVLEKLCIISHTLDFVVKL
762	M	F	Q4P0Y6	UM06227.1		Ustilago maydis	LRVSHKLAERKRRKEMKELFDDLRDQLPVDKGPKTSKWEILSKAVEHIAQL
763	M	F	Q4P6E6	UM04317.1		Ustilago maydis	RRVAHLLSEQKRRESINTGFEDLRQAIP-ACRGQDSKATILKRALEYIREL
764	M	F	A7TIA2	Kpol_1054p15		Vanderwaltozyma polyspora	IKINHVLSEKKRRELVRSIYDDLVDVVPDLTEESRSEMIIYLKTINYLKWL
765	M	F	A7TGX2	Kpol_1032p16		Vanderwaltozyma polyspora	SNQVSASVDRMRRDNINERIQELLTLIPVDFFGKPNKGQILTQAVEYVSYL
766	M	F	A7TIH3	Kpol_1010p26		Vanderwaltozyma polyspora	KREFHNAVERRRRELIKEKIKELGKLVPPSLLVKANKGTILNKTVEYISYL
767	M	F	A7TID5	Kpol_1054p48		Vanderwaltozyma polyspora	RKDSHKEVERRRRENINMAINKLSDLLPVKESKESSKAAILSRAAEYIQKL
768	M	F	A7TLT4	Kpol_526p29		Vanderwaltozyma polyspora	EKKANNIIEKRYRSNINDKMTYLKKLVPSLRVKLN-KASILLKTIEYIKHL
769	M	F	A7TL31	Kpol_1065p8		Vanderwaltozyma polyspora	QKQAHNKIEKRYRININTKIAKLQQIIPWVACAKLNKSMILEKAVDYILYL
770	M	F	A7TRR1	Kpol_367p10		Vanderwaltozyma polyspora	QKQAHNKIEKRYRININTKIAKLQQIIPWVANTKLNKSMILEKAVDYILYL
771	M	F	A7TQQ9	Kpol_1063p15		Vanderwaltozyma polyspora	KKNVHKVAEQGRRNRLNNALNDLKLLIPKELREIPSKATTVELACKYIRQL
772	M	F	Q6C3S8	YAS2		Yarrowia lipolytica	KRMNHISSEKRRRDLIKQEFEEMCGLVPRLAAGTKSKSILLSIVYEYMCEL
773	M	F	Q6L8K6	YAS1		Yarrowia lipolytica	KKANHIASEQKRRQAIREGFERITKIVPNLDKQGRSEAIVLNKTVAFLKNL
774	M	F	Q6C201	YALI0F11979g		Yarrowia lipolytica	RRESHNAVERRRRDNINDRIQELSTLIPENFLGRPNKGTILIKSVEYIKKL
775	M	F	Q6C7Z2	YALI0D24167g		Yarrowia lipolytica	RRDNHKEVERRRRETINDGINTLAELIA-TSEKN--KGQILKNAIEFIKQL
776	M	F	Q6CC26	YALI0C13178g		Yarrowia lipolytica	QKLVHNQIERKYRSAINLGLLRLKSLVPWYQLTLSSKAGILQVSAEYVQYL
777	M	F	Q6C906	YALI0D15334g		Yarrowia lipolytica	GRSSHNMIEKKYRTNINDKISALRDCVPALRCSKLNKATVLSKATEYIKHL
778	M	F	Q6CD58	YALI0C03564g		Yarrowia lipolytica	RKTAHSAIERRRRSKMNEEFDSLKQLVP-ACRAGLHKLTILQATVEYVRYL
779	M	F	Q6C2U3	YALI0F05126g		Yarrowia lipolytica	KRTSHKLAEQGRRNRINNALADLGKLLV--PEASTSKANTVENAIDYIRKL
780	M	F	Q6CES6	YALI0B13354g		Yarrowia lipolytica	RRHAHILSEQRRRENINGGFQQLRNAVPYCRGTQLSKAVILKKAVEYIAAL
781	M	F	C5DRA8	ZYRO0B06930g		Zygosaccharomyces rouxii	VRQNHVSSEKKRRELVRTIYDELVKMIPDLQPENRSEMVIYLKTINHLNWL
782	M	F	C5DVH4	ZYRO0D06754g		Zygosaccharomyces rouxii	KKWKHVEIERIRRNQIKKTFDELIGMTRYPRGKRVPKHTLLSYVVEDIRSI
783	M	F	C5DR30	ZYRO0B05126g		Zygosaccharomyces rouxii	SSNSISKVDRRRRDNINDRIQQLLTMIPQEFFGKPNKGQILTQTVEYINAL
784	M	F	C5DYI1	ZYRO0F13222g		Zygosaccharomyces rouxii	KREFHNAVERRRRELIKLKIKELGTIVPPSLLVKPNKSIILNKTVEYLEYL
785	M	F	C5DZH5	ZYRO0G04466g		Zygosaccharomyces rouxii	RKDSHKEVERRRRENINTAINKLSELLPVKESKESSKATVLARAAEYIQKL
786	M	F	C5E0V7	ZYRO0G15972g		Zygosaccharomyces rouxii	EKTSHNVIEKKYRTNINDKIFQLRAIVPALRVKLN-KASILMKTIEYITYL
787	M	F	C5DV82	ZYRO0D04642g		Zygosaccharomyces rouxii	QKQAHNKIEKRYRININTKIAKLQQIIPWVASTKLNKSMILEKAVDYILYL
788	M	F	C5DWL2	ZYRO0D15730g		Zygosaccharomyces rouxii	KREVHKVAEQGRRNRLNFALAELNALLPPEIKSIPSKATTVELACTYIKQL
789	M	P	A8JFS2	XP_001702042.1	CrbHLH001	ALGEA	GSIAHSTVEKQRRDRINNLIEQLGELVP--------KHAILADAVVRYQQM
790	M	P	A8J9P3	XP_001698686.1	CrbHLH002	ALGEA	GQISHSTVEKQRRDRINSLIDELRELVP--------KHVVLADTIQLLKHL
791	M	P	Q65Z16	XP_001690311.1	CrbHLH003	ALGEA	YASRHQAAEQRRRTRINERLELLRKLVP--------TACFLEEVIKYIEAL
792	M	P	Q00VX9		OtbHLH001	ALGEA	AKKTKSTREKKRRDALNSRFEELQAVLE--------KATVVAAATVFIKRL
793	M	P	D8UG12	XP_002957601.1	VcbHLH002	ALGEA	GQISHSTVEKQRRDRINSLIDELRELVP--------KHVVLADTIQLLKHL
794	M	P	D8TTQ6	XP_002949685.1	VcbHLH003	ALGEA	YASRHQAAEQRRRTRINERLELLRKLVP--------TACFLEEVIKYIEAL
795	M	P	Q9LN95	AAF79643.1		Arabidopsis thaliana	KRAKHKELERQRRQENTSLFKILRYLLPSQYKGKRSSADHVLEAVNYIKDL
796	M	P	Q9LQ08	AAF75809.1		Arabidopsis thaliana	KKMKHRDIERQRRQEVSSLFKRLRTLLPFQYQGKRSTSDHIVQAVNYIKDL
797	M	P	Q9STJ6	NM118673		Arabidopsis thaliana	KKLLHRDIERQRRQEMATLFATLRTHLPLKYKGKRAVSDHVNGAVNFIKDT
798	M	P	Q9FLI0	NP199992		Arabidopsis thaliana	KKLLHRNIERQRRQEMAILFASLRSQLPLKYKGKRAMSDHVNGAVSFIKDT
799	M	P	Q9STJ7	NM118672		Arabidopsis thaliana	EKLVHKEIEKRRRQEMASLYASLRSLLPLEFQGKRSTSDQVKGAVNYIDYL
800	M	P	Q9FLI1	NM124557		Arabidopsis thaliana	EKMMHRETERQRRQEMASLYASLRSLLPLHFKGKRSTSDQVNEAVNYIKYL
801	M	P	Q9ZVB5	AAC78547.1		Arabidopsis thaliana	KKLNHNASERERRKKINTMFSSLRSCLPPTNTKKLSVSATVSQALKYIPEL
802	M	P	Q9M1K1	CAB72167.1		Arabidopsis thaliana	KKLNHNASERDRRKKINTLFSSLRSCLPASDSKKLSIPETVSKSLKYIPEL
803	M	P	Q9M1K0	CAB72168.1		Arabidopsis thaliana	KKLNHNASERDRRRKINSLFSSLRSCLPASGSKKLSIPATVSRSLKYIPEL
804	M	P	Q9FYE6	NM120497		Arabidopsis thaliana	KKLNHNASERDRRRKLNALYSSLRALLPLSDKRKLSIPMTVARVVKYIPEQ
805	M	P	Q700E4	CAB71902.1		Arabidopsis thaliana	QRINHIAVERNRRRQMNEHINSLRALLPPSYQ-RGDQASIVGGAINYVKVL
806	M	P	Q9M128	CAB77716.1		Arabidopsis thaliana	QRMTHIAVERNRRRQMNEHLNSLRSLMPPSFQ-RGDQASIVGGAIDFIKEL
807	M	P	O81037	AAC33499.1		Arabidopsis thaliana	QRMTHIAVERNRRRQMNVHLNSLRSIIPSSYQ-RGDQASIVGGAIDFVKIL
808	M	P	Q56YJ8	BAB01355.1		Arabidopsis thaliana	QRMTHIAVERNRRKQMNEHLRVLRSLMPGSYQ-RGDQASIIGGAIEFVREL
809	M	P	Q9C7T4	AAG51804.1		Arabidopsis thaliana	QRMTHIAVERNRRKQMNEYLAVLRSLMPPYYQ-RGDQASIVGGAINYLKEL
810	M	P	Q9SK91	NM102098		Arabidopsis thaliana	QRMTHIAVERNRRKQMNEYLAVLRSLMPSSYQ-RGDQASIVGGAINYVKEL
811	M	P	Q56XR0	NM124039		Arabidopsis thaliana	QRMTHIAVERNRRRQMNQHLSVLRSLMPQPFH-KGDQASIVGGAIDFIKEL
812	M	P	Q9FKQ6	BAB11554.1		Arabidopsis thaliana	QRMNHIAVERNRRKQMNHFLSILKSMMPLSYQ-PNDQASIIEGTISYLKKL
813	M	P	Q700C7	BAB09783.1		Arabidopsis thaliana	QKMSHVTVERNRRKQMNEHLTVLRSLMPCFYK-RGDQASIIGGVVEYISEL
814	M	P	Q9M8K6	AAF30305.1		Arabidopsis thaliana	#NAME?
815	M	P	Q9FXA3	AAG13058.1		Arabidopsis thaliana	DHEIHIWTERERRKKMRDMFSKLHALLPQ-LP-KADKSTIVDEAVSSIKSL
816	M	P	Q9FIX5	BAB11628.1		Arabidopsis thaliana	RSRRHMLKERTRREKQKQSYLALHSLLPFA--TKNDKNSIVEKAVDEAIAK
817	M	P	Q84TK1	AAD20667.1		Arabidopsis thaliana	RKSRTSPTERERRVHFNDRFFDLKNLIPNP--TKIDRASIVGEAIDYIKEL
818	M	P	Q9LND0	AAF80214.1		Arabidopsis thaliana	KKRKIFPTERERRVHFKDRFGDLKNLIPNP--TKNDRASIVGEAIDYIKEL
819	M	P	Q8GX46	AAD20666.1		Arabidopsis thaliana	RKNKPFTTERERRCHLNERYEALKLLIPSP--SKGDRASILQDGIDYINEL
820	M	P	Q1PF16	AAC63587.1		Arabidopsis thaliana	LAKEHVLAERKRREKLSEKFIALSALLPGL--KKADKVTILDDAISRMKQL
821	M	P	Q8S3F1	AAC63588.1		Arabidopsis thaliana	LLKEHVLAERKRRQKLNERLIALSALLPGL--KKTDKATVLEDAIKHLKQL
822	M	P	Q1PF17	AAC63586.1		Arabidopsis thaliana	NAQDHILAERKRREKLTQRFVALSALIPGL--KKMDKASVLGDAIKHIKYL
823	M	P	Q9T072	CAB38933.1		Arabidopsis thaliana	NAQDHIIAERKRREKLTQRFVALSALVPGL--KKMDKASVLGDALKHIKYL
824	M	P	Q9CAD0	AAB72192.1		Arabidopsis thaliana	KPGNHALSEKKRREKLNERFMTLRSIIPSI--SKIDKVSILDDTIEYLQDL
825	M	P	Q9FN69	BAB08530.1		Arabidopsis thaliana	ETGNHAVLEKKRREKLNERFMTLRKIIPSI--NKIDKVSILDDTIEYLQEL
826	M	P	Q9FT81	CAC14865.1		Arabidopsis thaliana	EDLSHVVAERRRREKLNEKFITLRSMVPFV--TKMDKVSILGDTIAYVNHL
827	M	P	O23090	AAB62853.1		Arabidopsis thaliana	AVLSHVEAEKQRREKLNHRFYALRAIVPKV--SRMDKASLLSDAVSYIESL
828	M	P	O23487	CAB78685.1		Arabidopsis thaliana	EALNHVEAERQRREKLNQRFYALRAVVPNI--SKMDKASLLADAITYITDM
829	M	P	Q9ZPY8	AAD20162		Arabidopsis thaliana	EPLNHVEAERQRREKLNQRFYALRSVVPNI--SKMDKASLLGDAISYIKEL
830	M	P	Q9FIP9	BAB08920.1		Arabidopsis thaliana	EPLNHVEAERQRREKLNQRFYSLRSVVPNV--SKMDKASLLGDAISYINEL
831	M	P	O49687	CAA17131		Arabidopsis thaliana	EPLNHVEAERQRREKLNQRFYSLRAVVPNV--SKMDKASLLGDAISYISEL
832	M	P	Q39204	BAA25078		Arabidopsis thaliana	EPLNHVEAERQRREKLNQRFYALRAVVPNV--SKMDKASLLGDAIAYINEL
833	M	P	Q9LNJ5	AAF97322.1		Arabidopsis thaliana	EALNHVEAERQRREKLNQRFYALRSVVPNI--SKMDKASLLGDAVSYINEL
834	M	P	Q9LUK7	BAA97217.1		Arabidopsis thaliana	KPLNHVEAERMRREKLNHRFYALRAVVPNV--SKMDKTSLLEDAVCYINEL
835	M	P	Q2HIV9	BAA97365.1		Arabidopsis thaliana	PASKNIVSERNRRQKLNQRLFALRSVVPNI--TKMDKASIIKDAISYIEGL
836	M	P	Q9SZR4	CAB43668.1		Arabidopsis thaliana	ASSKNVVSERNRRQKLNQRLFALRSVVPNI--SKLDKASVIKDSIDYMQEL
837	M	P	Q0V7X4	AAC98450.1		Arabidopsis thaliana	DRSRTLISERRRRGRMKDKLYALRSLVPNI--TKMDKASIVGDAVLYVQEL
838	M	P	Q9LPW3	AAF78492.1		Arabidopsis thaliana	MPAKNLMAERRRRKKLNDRLYMLRSVVPKI--SKMDRASILGDAIDYLKEL
839	M	P	Q9LPW3_1	NM113586		Arabidopsis thaliana	MPAKNLMAERRRRKKLNDRLYMLRSVVPKI--SKMDRASILGDAIDYLKEL
840	M	P	Q9LXA9	CAB89386.1		Arabidopsis thaliana	QPSKNLMAERRRRRKLNDRLSLLRSIVPKI--TKMDRTSILGDAIDYMKEL
841	M	P	Q9LSL1	NM125962		Arabidopsis thaliana	QPSKNLMAERRRRKRLNDRLSMLRSIVPKI--SKMDRTSILGDAIDYMKEL
842	M	P	Q9ZVX2	AAC64222.1		Arabidopsis thaliana	SQAKNLMAERRRRKKLNDRLYALRSLVPRI--TKLDRASILGDAINYVKEL
843	M	P	O81900	CAB79132.1		Arabidopsis thaliana	FKSPNLEAERRRREKLHCRLMALRSHVPIV--TNMTKASIVEDAITYIGEL
844	M	P	Q0WNR2	AAD39586.1		Arabidopsis thaliana	FKSKNLHSERKRRERINQAMYGLRAVVPKI--TKLNKIGIFSDAVDYINEL
845	M	P	Q9LTS4	BAA97026.1		Arabidopsis thaliana	TQLQHMISERKRREKLNESFQALRSLLPPG--TKKDKASVLSIAREQLSSL
846	M	P	P0CB25	CAB80472.1	BHLH131	Arabidopsis thaliana	AAKKHSDAERRRRLRINSQFATLRTILPNL--VKQDKASVLGETVRYFNEL
847	M	P	Q9S7Y1	AAF07352		Arabidopsis thaliana	ASKSHSEAERRRRERINNHLAKLRSILPNT--TKTDKASLLAEVIQHVKEL
848	M	P	Q9LS08	BAA95758.1		Arabidopsis thaliana	ASKSHSEAERRRRERINTHLAKLRSILPNT--TKTDKASLLAEVIQHMKEL
849	M	P	Q9LET0	CAC00740.1		Arabidopsis thaliana	SLRNHKEAERKRRARINSHLNKLRKLLSCN--SKTDKSTLLAKVVQRVKEL
850	M	P	O80674	AAD11998.1		Arabidopsis thaliana	ALRNHKEAERRRRERINSHLNKLRNVLSCN--SKTDKATLLAKVVQRVREL
851	M	P	Q9XEF0	AAD25935.1		Arabidopsis thaliana	LSRSHRLAEKRRRDRINSHLTALRKLVPNS--DKLDKAALLATVIEQVKEL
852	M	P	Q8W2F1	BAA11933		Arabidopsis thaliana	QNSGLNQDDPSDRRKENEKFSVLRTMVPTV--NEVDKESILNNTIKYLQEL
853	M	P	Q9SFZ3	AAF24944.1		Arabidopsis thaliana	#NAME?
854	M	P	Q8S3D1	CAB79668.1		Arabidopsis thaliana	PSPSSQSTLKVRKEKLGGRIAALHQLVSPF--GKTDTASVLSEAIGYIRFL
855	M	P	Q9LT67	BAA99700		Arabidopsis thaliana	QEKSSVGIAKVRKERLGERIAALQQLVSPY--GKTDAASVLHEAMGYIKFL
856	M	P	Q8VZ22	CAA20199.1		Arabidopsis thaliana	KFLQEQITEKVRKEKLGDRITALQQLVSPF--GKTDTASVLHDAIDYIKFL
857	M	P	Q8GXT3	BAB02240.1		Arabidopsis thaliana	EAASPSPAFK-RKEKMGDRIAALQQLVSPF--GKTDAASVLSEAIEYIKFL
858	M	P	Q94JL3	AAD21412.1		Arabidopsis thaliana	TTPSPLPTFKVRKENLRDQITSLQQLVSPF--GKTDTASVLQEAIEYIKFL
859	M	P	Q9M0X8	CAB81059.1		Arabidopsis thaliana	ETLSPLPSFKVRKEKLGDRITALQQLVSPF--GKTDTASVLNEAVEYIKFL
860	M	P	Q9FYJ6	AAF98179.1		Arabidopsis thaliana	EGSTLSPEKELPKAKLRDKITTLQQIVSPF--GKTDTASVLQEAITYINFY
861	M	P	Q9CA64	AAF15922		Arabidopsis thaliana	SRQSSGTSERISEDQINDLIIKLQQLLPRS--DKVSAARVLQDTCNYIRNL
862	M	P	Q9FE22	AAK15282		Arabidopsis thaliana	SVTRKGSKRRRRDEKMSNKMRKLQQLVPNC-HK-TDKVSVLDKTIEYMKNL
863	M	P	Q66GR3	AAB88652.1		Arabidopsis thaliana	ATHPRSIAERVRRTRISERMRKLQELVPNM-DKQTNTSDMLDLAVDYIKDL
864	M	P	Q9C690	AAG50543.1		Arabidopsis thaliana	ATHPRSIAERVRRTKISERMRKLQDLVPNM-DTQTNTADMLDLAVQYIKDL
865	M	P	Q9C8P8	AAG12608		Arabidopsis thaliana	ATHPRSIAERVRRTRISDRIRRLQELVPNM-DKQTNTADMLEEAVEYVKAL
866	M	P	Q9M0R0	CAB78042.1		Arabidopsis thaliana	ATHPRSIAERVRRTRISDRIRKLQELVPNM-DKQTNTADMLEEAVEYVKVL
867	M	P	Q9ZW81	AAC64303.1		Arabidopsis thaliana	ATHPRSIAERERRTRISGKLKKLQELVPNM-DKQTSYADMLDLAVEHIKGL
868	M	P	Q8H102	AAF29386.1		Arabidopsis thaliana	ATHPRSIAERERRTRISGKLKKLQDLVPNM-DKVTSYSDMLDLAVQHIKGL
869	M	P	AAG28811	AAG28811		Arabidopsis thaliana	ATDSHSLAERVRREKINERLKCLQDLVPGC-YKAMGMAVMLDVLQNQIEFL
870	M	P	Q8GWK7	AAF24852		Arabidopsis thaliana	ATDSHSIAERVRRGKINERLKCLQDIVPGC-YKTMGMATMLDEIINYVQSL
871	M	P	Q8GZ13	AAF25996.1		Arabidopsis thaliana	ATDSHSLAERVRRGKINERLRCLQDMVPGC-YKAMGMATMLDEIINYVQSL
872	M	P	A4D998	NP564229		Arabidopsis thaliana	ATDSHSLAERVRREKINERLKCLQDLVPGC-YKAMGMAVMLDVIIDYVRSL
873	M	P	Q9ZPW3	AAD15506		Arabidopsis thaliana	ATDRHSLAERARREKISKKMKYLQDIVPGC-NKVTGKAGMLDEIINYVQCL
874	M	P	Q93VJ4	CAB80320.1		Arabidopsis thaliana	ATDRHSLAERARREKISKKMKCLQDIVPGC-NKVTGKAGMLDEIINYVQSL
875	M	P	Q9LV17	BAA97208.1		Arabidopsis thaliana	ATDRHSLAERARREKISEKMTALQDIIPGC-NKIIGKALVLDEIINYIQSL
876	M	P	Q9CAA9	AAF07355		Arabidopsis thaliana	ATNSHSLAERVRREKISERMKFLQDLVPGC-NKVTGKAVMLDEIINYVQSL
877	M	P	Q9C670	AAG29214		Arabidopsis thaliana	ATNSHSLAERVRREKISERMKFLQDLVPGC-DKVTGKAVMLDEIINYVQSL
878	M	P	Q8GY61	CAA18832.1		Arabidopsis thaliana	ATDSHSIAERVRREKISERMKFLQDLVPGC-DKITGKAGMLDEIINYVQSL
879	M	P	Q9SRT2	AAF02164.1		Arabidopsis thaliana	ATDSHSLAERVRREKISERMKLLQDLVPGC-NKVTGKALMLDEIINYVQSL
880	M	P	Q9FJL4	BAB10689.1		Arabidopsis thaliana	ATDSHSLAERVRREKIGERMKLLQDLVPGC-NKVTGKALMLDEIINYVQSL
881	M	P	Q9LK48	BAB01846.1		Arabidopsis thaliana	ATDSHSLAERARREKISERMTLLQDLVPGC-NRITGKAVMLDEIINYVQSL
882	M	P	Q0JXE7	BAA87957.1		Arabidopsis thaliana	ATDSHSLAERARREKISERMKILQDLVPGC-NKVIGKALVLDEIINYIQSL
883	M	P	Q93W88	AF428350		Arabidopsis thaliana	ATDSHSLAERVRREKISERMRTLQNLVPGC-DKVTGKALMLDEIINYVQTL
884	M	P	Q6NKN9	AAC34336.1		Arabidopsis thaliana	ATNSHSLAERVRREKISERMRLLQELVPGC-NKVVTGAVMLDEIINYVQSL
885	M	P	Q3EAI1	CAB67608.1		Arabidopsis thaliana	ATDSHSLAERARREKINARMKLLQELVPGC-DKIQGTALVLDEIINHVQSL
886	M	P	Q93Y00	AAD25805.1		Arabidopsis thaliana	ATDPHSIAERLRRERIAERIRSLQELVPTV-NK-TDRAAMIDEIVDYVKFL
887	M	P	O22768	CAB80752.1		Arabidopsis thaliana	ATDPHSIAERLRRERIAERIRALQELVPTV-NK-TDRAAMIDEIVDYVKFL
888	M	P	Q8S3D5	CAA18195		Arabidopsis thaliana	ATDPHSIAERLRRERIAERMKSLQELVPNG-NK-TDKASMLDEIIDYVKFL
889	M	P	Q9ZUG9	AAD03387.1		Arabidopsis thaliana	ATDPHSIAERLRRERIAERMKALQELVPNG-NK-TDKASMLDEIIDYVKFL
890	M	P	Q9LSQ3	BAA97525.1		Arabidopsis thaliana	ATDPHSIAERLRRERIAERMKSLQELVPNT-NK-TDKASMLDEIIEYVRFL
891	M	P	Q8VZ02	AAD23713.1		Arabidopsis thaliana	ERVIHNLTDMARREKINARMKLLQELVPGC-DKIQGTALVLDEIINHVQTL
892	M	P	Q9FHA2	BAB10945.1		Arabidopsis thaliana	DAQFHNLSEKKRRSKINEKMKALQKLIPNS-NK-TDKASMLDEAIEYLKQL
893	M	P	Q9FUA4	CAB80359.1		Arabidopsis thaliana	AAEVHNLSEKRRRSRINEKMKALQSLIPNS-NK-TDKASMLDEAIEYLKQL
894	M	P	O80536	AAC33213.1		Arabidopsis thaliana	SAEVHNLSERRRRDRINEKMRALQELIPNC-NK-VDKASMLDEAIEYLKSL
895	M	P	Q8GZM7	AAD24380.1		Arabidopsis thaliana	AAEVHNLSERKRRDRINERMKALQELIPRC-NK-SDKASMLDEAIEYMKSL
896	M	P	Q8W2F3	AAD22130		Arabidopsis thaliana	AAEVHNLSERRRRDRINERMKALQELIPHC-SK-TDKASILDEAIDYLKSL
897	M	P	Q84LH8	CAB86934.1		Arabidopsis thaliana	AAEVHNLSERRRRDRINERMKALQELIPHC-SR-TDKASILDEAIDYLKSL
898	M	P	Q7XHI7	CAA22971.1		Arabidopsis thaliana	AADMHNLSERRRRERINERMKTLQELLPRC-RK-VDKVSMLEDVIEYVKSL
899	M	P	CAA2297B	CAA2297B		Arabidopsis thaliana	AAEMHNLAERRRREKIMERNKTLQQLIPRC-NK-VDKVSMLEDVIEYVKSL
900	M	P	Q9SVU7	CAA22972.1		Arabidopsis thaliana	TAEMHNLAERRRREKINEKMKTLQQLIPRC-NK-VEKVSTLDDAIEYVKSL
901	M	P	Q9SVU6	CAB81467.1		Arabidopsis thaliana	AAIMHKLSERRRRQKINEMMKALQELLPRC-TK-TDRSSMLDDVIEYVKSL
902	M	P	Q8GZ38	CAB80763.1		Arabidopsis thaliana	AAAIHNQSERKRRDKINQRMKTLQKLVPNS-SK-TDKASMLDEVIEYLKQL
903	M	P	Q570R7	BAB08482.1		Arabidopsis thaliana	AAAIHNESERRRRDRINQRMRTLQKLLPTA-SK-ADKVSILDDVIEHLKQL
904	M	P	Q8L5W8	AAC34226.1		Arabidopsis thaliana	STEVHKLYERKRRDEFNKKMRALQDLLPNC-YK-DDKASLLDEAIKYMRTL
905	M	P	Q8L5W7	BAC10690.1		Arabidopsis thaliana	NAEAYNSPERNQRNDINKKMRTLQNLLPNS-HK-DDNESMLDEAINYMTNL
906	M	P	Q9C707	AAG27834		Arabidopsis thaliana	PKDPQSLAAKNRRERISERLKILQELVPNG-TK-VDLVTMLEKAISYVKFL
907	M	P	Q9FJ00	BAB10359.1		Arabidopsis thaliana	PKDPQSLAAKNRRERISERLKVLQELVPNG-TK-VDLVTMLEKAIGYVKFL
908	M	P	Q8LEG1	AAF24948.1		Arabidopsis thaliana	ATDPQSLYARKRREKINERLKTLQNLVPNG-TK-VDISTMLEEAVHYVKFL
909	M	P	Q84WK0	CAA19870.1		Arabidopsis thaliana	ATDPQSLYARKRRERINERLRILQNLVPNG-TK-VDISTMLEEAVHYVKFL
910	M	P	Q3E7L7	ABO23030		Arabidopsis thaliana	ASDPQSLYARKRRERINDRLKTLQSLVPNG-TK-VDISTMLEDAVHYVKFL
911	M	P	Q9SND4	CAB62312.1		Arabidopsis thaliana	SKDPQSVAARHRRERISERIRILQRLVPGG-TK-MDTASMLDEAIHYVKFL
912	M	P	Q9SND4_1	NP201507		Arabidopsis thaliana	SKDPQSVAARHRRERISERIRILQRLVPGG-TK-MDTASMLDEAIHYVKFL
913	M	P	Q9LXD8	CAB89355.1		Arabidopsis thaliana	SDDPQSVAARHRRERISERIRILQRLVPGG-TK-MDTASMLDEAIRYVKFL
914	M	P	O81313	CAB80770.1		Arabidopsis thaliana	SDDPQTVVARRRRERISEKIRILKRIVPGG-AK-MDTASMLDEAIRYTKFL
915	M	P	Q8S3D2	BAB03046.1		Arabidopsis thaliana	STDPQTVAARQRRERISEKIRVLQTLVPGG-TK-MDTASMLDEAANYLKFL
916	M	P	Q9M041	CAB81914.1		Arabidopsis thaliana	STDPQSVAARDRRHRISDRFKILQSMVPGG-AK-MDTVSMLDEAISYVKFL
917	M	P	Q84RD0	AAC12822.1		Arabidopsis thaliana	TLSSQSIAARGRRRRIAEKTHELGKLIPGG-NK-LNTAEMFQAAAKYVKFL
918	M	P	Q9SA82	AAD25754.1		Arabidopsis thaliana	ELSAQSIAARKRRRRITEKTQELGKLIPGS-QK-HNTAEMFNAAAKYVKFL
919	M	P	Q9CAA4	AAF07356		Arabidopsis thaliana	IRSKHSVTEQRRRSKINERFQILRELIPNS-EQKRDTASFLLEVIDYVQYL
920	M	P	Q9LEZ3	CAB93714.1		Arabidopsis thaliana	PRSKHSATEQRRRSKINDRFQMLRQLIPNS-DQKRDKASFLLEVIEYIQFL
921	M	P	Q9FMB6	BAB08642.1		Arabidopsis thaliana	CRSKHSETEQRRRSKINERFQSLMDIIPQNQDQKRDKASFLLEVIEYIHFL
922	M	P	Q9FMF4	BAB09865.1		Arabidopsis thaliana	DTGSGLSNEQSSKDKIRTALKILESVVPGA--KGNEALLLLDEAIDYLKLL
923	M	P	Q9FY69	CAC05472.1		Arabidopsis thaliana	ETGSGLSDEQSRKDKIHTALRILESVVPGA--KGKEALLLLDEAIDYLKLL
924	M	P	Q9ASX9	AAG52051.1		Arabidopsis thaliana	GSASSSNNDGKGRKKMKKMMGVLRRIVPGG--EQMNTACVLDEAVQYLKSL
925	M	P	Q9FGB0	BAB10287.1		Arabidopsis thaliana	LKRSKLSSNKIGEEKIFETVSLLRSVVPGE--ELVDPILVIDRAIDYLKSL
926	M	P	Q9FRI0	NM102341		Arabidopsis thaliana	KSDHDTLLKKKRRERIRRQLETLKEITPNC--PQSDINAILDCVIEYTNNL
927	M	P	Q9FH37	BAB09934.1		Arabidopsis thaliana	ATSSKACREKQRRDRLNDKFMELGAILEPG-PPKTDKAAILVDAVRMVTQL
928	M	P	Q9C682	AAG50538.1		Arabidopsis thaliana	GSNSKACREKQRRDRLNDKFTELSSVLEPG-TPKTDKVAIINDAIRMVNQA
929	M	P	Q9LTC7	BAA95734.1		Arabidopsis thaliana	PG-TKACREKLRREKLNDKFMDLSSVLEPG-TPKTDKSAILDDAIRVVNQL
930	M	P	Q8L467	CAB78483.1		Arabidopsis thaliana	GGGTKACRERLRREKLNERFMDLSSVLEPG-TPKTDKPAILDDAIRILNQL
931	M	P	Q8W2F2	AAL55718		Arabidopsis thaliana	VCSQKAEREKLRRDKLKEQFLELGNALDPN--PKSDKASVLTDTIQMLKDV
932	M	P	Q9LT23	NM112876		Arabidopsis thaliana	RKSQKAGREKLRREKLNEHFVELGNVLDPE--PKNDKATILTDTVQLLKEL
933	M	P	Q9SN74	NM114632		Arabidopsis thaliana	KRINKAVRERLKREHLNELFIELADTLELN--QNSGKASILCEATRFLKDV
934	M	P	Q9LRJ4	BAB01396.1		Arabidopsis thaliana	PTASNDGGIITKRRKISDKIRSLEKLMPWE-RKMNLAM-TLEESHKYIKFL
935	M	P	Q9SUM5	CAB81011.1		Arabidopsis thaliana	ILERPDKEGGNEEGGIEERLRELKKLLPGG-EEMNVEE-MLSEIGNYIKCL
936	M	P	Q9LSN7	BAA94998		Arabidopsis thaliana	QRATVLRLKAKGLPAVQRKVKVLSRLVPGC-RK-SLPV-VLEETTDYIAAM
937	M	P	Q9C8Z9	AAF63634		Arabidopsis thaliana	RRVSVLRLNKKSIPDVNRKVRVLGRLVPGC-GKQSVPV-ILEEATDYIQAL
938	M	P	O80482	NP563839		Arabidopsis thaliana	SRKGLTETNRIKLPAVERKLKILGRLVPGC-RKVSVPN-LLDEATDYIAAL
939	M	P	Q9M9L6	AAF26082.1		Arabidopsis thaliana	IRGSGGSGRRRKLSAVGNRVRVLGGLVPGC-RRTALPE-LLDETADYIAAL
940	M	P	O22901	AAB63827.1		Arabidopsis thaliana	PRKSVEAASRRPCRAIHRRVKTLKELVPNT-KTSEGLDGLFRQTADYILAL
941	M	P	Q1G3U2	AAF87154.1		Arabidopsis thaliana	RQWLIGTTREGRSGSIQIKMRKLRVLIPGG-RRLNQPDLLLTKTADYIMHL
942	M	P	Q5JK17	NP_001045272.1	OsbHLH001	ORYSJ	MPAKNLMAERRRRKKLNDRLYMLRSVVP--------RASILGDAIEYLKEL
943	M	P	Q2R3F6	NP_001067987.2	OsbHLH002	ORYSJ	MPAKNLMAERRRRKKLNDRLYMLRSVVP--------RASILGDAIEYLKEL
944	M	P	Q10S44	ABF93851.1	OsbHLH003	ORYSJ	TPSKNLMAERRRRKRLNDRLSMLRSIVP--------RTSILGDTIDYVKEL
945	M	P	Q336V8	NP_001065200.1	OsbHLH004	ORYSJ	APSKNLMAERRRRKRLNDRLSMLRSVVP--------RTSILGDTIGYVKEL
946	M	P	Q6YUS3	NP_001045710.1	OsbHLH005	ORYSJ	QQCKNLEAERKRRKKLNGHLYKLRSLVP--------RASILGDAIDYIVGL
947	M	P	Q0JEB7	NP_001052406.1	OsbHLH006	ORYSJ	GANKNILMERDRRRKLNEKLYALRSVVP--------KASIIKDAIEYIQRL
948	M	P	Q7XKP5	NP_001173851.1	OsbHLH007	ORYSJ	ASSKNIAMERDRRKRLNEKLFALRAVVP--------KASIVRDAIAHIEKL
949	M	P	Q0JP90	NP_001042524.1	OsbHLH008	ORYSJ	EPLNHVEAERQRREKLNQRFYALRAVVP--------KASLLGDAITYITDL
950	M	P	Q336P5	NP_001065478.1	OsbHLH009	ORYSJ	EPLNHVEAERQRREKLNQRFYALRAVVP--------KASLLGDAISYINEL
951	M	P	A2ZX10	EAZ13257.1	OsbHLH010	ORYSJ	EPLNHVEAERQRREKLNQRFYALRAVVP--------KASLLSDAIAYIQEL
952	M	P	Q6ZBI4	BAD08992.1	OsbHLH011	ORYSJ	PPIGHVEAERQRREKLNRRFCELRAAVP--------KASLLADAVDYIAEL
953	M	P	Q657A1	BAD45107.1	OsbHLH012	ORYSJ	SIKNHVMSERRRWEKLNEMFLTLKSLVP--------KASSLAETIAYLKEL
954	M	P	Q7XPS3	NP_001053532.1	OsbHLH013	ORYSJ	SIKNHVMSERRRREKLNEMFLILKSVVP--------KASILAETIAYLKEL
955	M	P	Q53L62	AAX96692.1	OsbHLH014	ORYSJ	SIKNHVMSERRRREKLKEMFLILKSVVP--------KASILAETIAYLKEL
956	M	P	B7F427	NP_001053530.2	OsbHLH015	ORYSJ	GIKNHVISERRRREKLNEMFLILKSIVP--------KASILEETIAYLKVL
957	M	P	Q0JB42	NP_001053531.2	OsbHLH016	ORYSJ	NIKSHVMSERRRREKLNEMFLILKSLLP--------KASILAETITYLKVL
958	M	P	Q6Z5T6		OsbHLH017	ORYSJ	MHANHVLKERRRREKLNEKFIILRSLVP--------KASILGDTIEYVKQL
959	M	P	Q75GI1	NP_001051131.1	OsbHLH018	ORYSJ	QNQEHILAERKRREKLSQRFIALSKIVP--------KASVLGDAIKYVKQL
960	M	P	Q8LSP3	AAM27466.1	OsbHLH019	ORYSJ	NAQEHVIAERKRREKLQQQFVALATIVP--------KISLLGSTIDYVKQL
961	M	P	Q10FD6	NP_001050871.1	OsbHLH020	ORYSJ	YAQEHIIAERKRREKINQRFIELSTVIP--------KATILSDAVRYVKEM
962	M	P	Q2QLR0	ABA99937.1	OsbHLH021	ORYSJ	YVQDHIIAERRRREKINQRFIELSTVIP--------KATILGDAVKYVKEL
963	M	P	Q10FE3	ABF98119.1	OsbHLH022	ORYSJ	VQLEHVVAERKRREKINQRFMELSAVIP--------KATILSDAASYIREL
964	M	P	Q9AYI8	AAK00421.2	OsbHLH023	ORYSJ	SMQEHVIAERKRREKMHQQFTTLASIVP--------KVSVLGSTIEYVHHL
965	M	P	Q8S0C6	BAB90265.1	OsbHLH024	ORYSJ	SQLYHMMSERKRREKLNDSFHTLRSLLP--------KTTVLINAAKYLKSL
966	M	P	Q5SMX4	NP_001042293.1	OsbHLH025	ORYSJ	NQLQHMISERKRREKLNDSFLALKAVLP--------KTSILIRAREYVKSL
967	M	P	Q5SMX2	BAD72431.1	OsbHLH026	ORYSJ	NQLQHMISERKRREKLNDSFVALKAVLP--------KASILIRAREHIKSL
968	M	P	Q5SMX5		OsbHLH027	ORYSJ	NQLQHTMSERKRREKLNDSFVALKAVLP--------KTSILIRAREYVKSL
969	M	P	Q0DK30	NP_001054879.1	OsbHLH028	ORYSJ	LQLQHVLSERKRREKLNDSFKALRDVLP--------KASVLMRAKDYVNVL
970	M	P	Q6YW41		OsbHLH029	ORYSJ	SQLHHMISERRRRERLNESFEHLRGLLP--------KATVLAKTLEYMNLL
971	M	P	C7J3C1		OsbHLH030	ORYSJ	SQLHHMISERRRRERINDSFQTLRALLP--------KAAILASTTEYMDKL
972	M	P	Q6ZBQ2	NP_001062109.1	OsbHLH031	ORYSJ	PRSKHSATEQRRRSKINDRFQLLRDLLP--------KASFLLEVIEYIRFL
973	M	P	Q69JI7	NP_001063459.1	OsbHLH032	ORYSJ	PRSKHSATEQRRRSKINDRFQILRELLP--------KATFLLEVIEYIRFL
974	M	P	B9F2H5	EEE57728.1	OsbHLH034	ORYSJ	PRSKHSATEQRRRTKINDRLEILRELLP--------KASFLSEVIEYIRFL
975	M	P	Q7F7Z2	NP_001042087.1	OsbHLH035	ORYSJ	ALKIHSEAERRRRERINAHLTTLRRMIP--------KATLLARVVDQVKDL
976	M	P	Q75IR0	NP_001054739.1	OsbHLH036	ORYSJ	AMTIHSEAERRRRERINAHLATLRRILP--------KATLLASVVNQVKHL
977	M	P	Q9FTQ1	NP_001042409.1	OsbHLH037	ORYSJ	ALKSHSEAERRRRERINAHLATLRTMVP--------KAALLAEVVGHVKKL
978	M	P	Q6ZA99	NP_001061870.1	OsbHLH038	ORYSJ	ASRSHSEAERRRRQRINGHLARLRSLLP--------KASLLAEVIEHVKEL
979	M	P	Q6ESL3	BAD28357.1	OsbHLH039	ORYSJ	ASRSHSEAERRRRQRINGHLARLRSLLP--------KASLLAEVIEHVKEL
980	M	P	Q10NS6	NP_001049619.1	OsbHLH040	ORYSJ	ASKSHSEAERRRRERINAHLARLRSLLP--------KASLLAEVIQHVKEL
981	M	P	Q7XZF8	AAP73859.1	OsbHLH041	ORYSJ	ASRNHREAEKRRRERIKSHLDRLRAVLA--------KASLLAKAVERVRDL
982	M	P	Q6ZJC8	NP_001062047.1	OsbHLH042	ORYSJ	AVRSHSEAERKRRQRINAHLATLRTLVP--------KAALLGEVVRHVREL
983	M	P	Q69MD0	BAD33952.1	OsbHLH043	ORYSJ	ARRSHSEAERKRRERINAHLDTLRGLVP--------KAALLGEVVRYVRKL
984	M	P	Q8H7N8	NP_001049217.1	OsbHLH044	ORYSJ	QRMTHIAVERNRRRQMNEYLAVLRSLMP--------QASIVGGAINYVKEL
985	M	P	Q7XF89	NP_001064473.1	OsbHLH045	ORYSJ	QRMTHIAVERNRRRQMNEYLAVLRSLMP--------QASIVGGAINYVREL
986	M	P	Q6K4B1	NP_001175879.1	OsbHLH046	ORYSJ	QRMTHIAVERNRRKQMNEYLAVLRSLMP--------QASIVGGAINFVKEL
987	M	P	Q6YTU1	NP_001062077.1	OsbHLH047	ORYSJ	QRMTHIAVERNRRKQMNEYLAVLRSLMP--------QASIIGGAINYVKEM
988	M	P	A3ABJ9	EAZ24688.1	OsbHLH048	ORYSJ	QRRNHIAVERNRRRQMNEYLAVLRSLMP--------QASIVAGAINFVKEL
989	M	P	Q6ZGS3	BAD07690.1	OsbHLH049	ORYSJ	QRMTHIAVERNRRRQMNEYLAILRSLMP--------QASIVGGAIEFVKEL
990	M	P	Q7XLY9	CAE04872.2	OsbHLH050	ORYSJ	QRMTHIAVERNRRRQMNEYLAVLRSLMP--------QASIVGGAIDFVKEL
991	M	P	A2Y807		OsbHLH051	ORYSJ	QRMTHIAVERNRRRQMNEYLRVLRSLMP--------QASIIGGAIEFIREL
992	M	P	Q8H8H9	AAN74827.1	OsbHLH052	ORYSJ	QRMTHIAVERNRRRLMNDHLASLRSLIP--------QATVVGGAIDYVKQL
993	M	P	Q6ETQ5	BAD27965.1	OsbHLH053	ORYSJ	AKMSHITVERNRRKQMNEHLAVLRSLMP--------QASIIGGVVDYIKEL
994	M	P	A2YDL7		OsbHLH054	ORYSJ	PKTAHIAVERNRRKQMNENLAVLRSLMP--------QASIIGGVVDYIKEL
995	M	P	Q5KQG3	AAW57801.1	OsbHLH055	ORYSJ	#NAME?
996	M	P	Q941Z7	BAB64701.1	OsbHLH056	ORYSJ	RKLSHNAYERDRRKQLNELYSSLRALLP--------IPTTVSRVLKYIPEL
997	M	P	Q7XXQ5	NP_001059905.1	OsbHLH057	ORYSJ	RPSSKACREKVRRDKLNERFLELGAVLE--------KSSILNDAIRVMAEL
998	M	P	A2Y5C1		OsbHLH058	ORYSJ	PPGTKACREKLRRDRLNERFNELSAILE--------KVSILSDAARLLSQL
999	M	P	Q6ZGM4	NP_001045680.1	OsbHLH059	ORYSJ	GPKSKACREKIRRDRLNDRFLELSSVIN--------KANILSDAARLLAEL
1000	M	P	Q6ZKI8	NP_001060960.1	OsbHLH060	ORYSJ	RPTSKASREKIRRDKMNDRFLELGTTLE--------KAAILSDATRMVIQL
1001	M	P	Q2R1K8	NP_001068228.1	OsbHLH061	ORYSJ	KKTHKAEREKLKRDQLNDLFVELSSMLD--------KATVLGDAARVLRDL
1002	M	P	Q69V10	NP_001060350.1	OsbHLH062	ORYSJ	KRIHKSEREKLKRDKQNDLFNELGNLLE--------KACVLGETTRILKDL
1003	M	P	Q10KL8	NP_001050234.1	OsbHLH063	ORYSJ	RKVHKSEREKLKRGHLNDLFGELGNMLE--------KACILTDTTRILRDL
1004	M	P	Q67U21	NP_001046730.1	OsbHLH064	ORYSJ	RKVQKADREKMRRDRLNEQFQELGSTLD--------KATILSDAIQMLKDL
1005	M	P	Q7X7U7	NP_001053182.1	OsbHLH065	ORYSJ	RDAPVSPKEK--KDKIGERVAALQQLVS--------TASVLQEASGYIKFL
1006	M	P	Q94HA7	NP_001051340.1	OsbHLH066	ORYSJ	AATTTNKRPRVRRERLGERIIALQQLVS--------TASVLHEALGYIRFL
1007	M	P	Q60EJ4	NP_001055968.1	OsbHLH067	ORYSJ	EAPSPMPTFKVRKEKLGDRITALQQLVS--------TASVLHEAIEYIKFL
1008	M	P	Q5JQW2	NP_001053983.1	OsbHLH068	ORYSJ	ETPSPLPTFKVRKEKLGDRITALQQLVS--------TASVLHETIEYIKFL
1009	M	P	Q5ZAK6		OsbHLH069	ORYSJ	SSNANTLLAKVRKEKLGDRITALQQLVS--------TASVLHEAIEYIKFL
1010	M	P	A3BQ81	NP_001175413.1	OsbHLH070	ORYSJ	VIDFLPIKFHVRKEKLGDRVTALQQLVS--------TASVLHETIEYIKFL
1011	M	P	Q0JRE3	NP_001041771.1	OsbHLH071	ORYSJ	HSSSMLPSFKVRKEKLGDRIAALQQLVS--------TASVLMEAIGYIKFL
1012	M	P	Q0E228	NP_001046546.1	OsbHLH072	ORYSJ	EPSPAQATVKVRKEKLGDRITALHQLVS--------TASVLLEAIGYIRFL
1013	M	P	B8AZE0		OsbHLH073	ORYSJ	ASSSAQSTLKVRKERLGDRITALHQIVS--------TASVLQETIGYIRFL
1014	M	P	Q5NB28	NP_001042492.2	OsbHLH074	ORYSJ	ASSSAQSTLKVRKERLGDRITALHQIVS--------TASVLQETIGYIRFL
1015	M	P	Q7XQJ2	NP_001053576.1	OsbHLH075	ORYSJ	SHSTSSPKHQSPKVKLGEKITALQQIVS--------TASVLLETITYIKFL
1016	M	P	Q0DYS4	NP_001047700.1	OsbHLH076	ORYSJ	ASKASPPKQPVPKVKLGEKITALQQIVS--------TASVLFETIKYIKFL
1017	M	P	Q0D6J9	NP_001059610.2	OsbHLH077	ORYSJ	TSPTSSLKSQVPKVKLGDKITALQQIVS--------TASVLYEAINYIKWL
1018	M	P	Q10N77	NP_001173364.1	OsbHLH078	ORYSJ	RNQTTKATCKKRSQKLGDRITALQQLVS--------TASVLHEAAACIRQL
1019	M	P	Q6Z2G7	NP_001047868.1	OsbHLH079	ORYSJ	ATDSHSLAERVRRERISERMRYLQELVP--------KAGMLDEIINYVQSL
1020	M	P	A2YXI4	EAZ07795.1	OsbHLH080	ORYSJ	ATDSHSLAERVRRERISERMRMLQALVP--------KALILDEIINYVQSL
1021	M	P	Q0J0G7	NP_001063634.1	OsbHLH081	ORYSJ	ATDSHSLAERVRRERISERMRMLQALVP--------KALILDEIINYVQSL
1022	M	P	Q75M33	NP_001054390.1	OsbHLH083	ORYSJ	ATDSHSLAERVRREKISERMKMLQSLVP--------KALMLDEIISYVQSL
1023	M	P	Q84LH4	NP_001051150.1	OsbHLH084	ORYSJ	ATNSHSLAERLRRKKISERMKLLQDLVP--------KAVMLDEIINYVQSL
1024	M	P	Q69JJ6		OsbHLH085	ORYSJ	ATNSHSLAERLRREKISERMKLLQDLVP--------KAVMLDEIINYVQSL
1025	M	P	Q5VR96		OsbHLH086	ORYSJ	ATNSHSLAERVRREKISERMKYLQDLVP--------KAVMLDEIINYVQSL
1026	M	P	Q6ZCV8	NP_001062102.1	OsbHLH087	ORYSJ	ATNNHSLAERLRREKISERMKLLQDLVP--------KALMLDEIINYVQSL
1027	M	P	Q10PJ7	ABF94798.1	OsbHLH088	ORYSJ	ATNSHSLAERFRREKINERMKLLQDLVP--------KAMMLDEIINYVQSL
1028	M	P	Q84T08	NP_001051605.1	OsbHLH089	ORYSJ	ATDSHSLAERARREKISERMKILQDLVP--------KASVLDEIINYIQAL
1029	M	P	Q5N802	NP_001045188.1	OsbHLH090	ORYSJ	ATDSHSLAERVRREKISQRMKLLQDLVP--------KAVMLDEIINYVQSL
1030	M	P	Q84QW1	NP_001062289.1	OsbHLH091	ORYSJ	ATDSHSLAERVRRERISQRMKVLQDLVP--------KALMLDEIINYVQSL
1031	M	P	Q0J0S0		OsbHLH092	ORYSJ	ATDSHSLAERVRREKISQRMKVLQDLVP--------KALMLDEIINYVQSL
1032	M	P	Q0JDZ1	NP_001052532.2	OsbHLH093	ORYSJ	ATDSHSLAERVRRERISERMKLLQSLVP--------KALMLDEIINYVQSL
1033	M	P	A2YJ33	EAZ03094.1	OsbHLH094	ORYSJ	ATDSHSLAERARREKISERMKILQDLVP--------KASVLDEIINYIQSL
1034	M	P	Q69Y52	NP_001057043.1	OsbHLH096	ORYSJ	ATDPHSIAERLRREKISERMKNLQVLVP--------KASMLDEIIDYVKFL
1035	M	P	Q6Z7E7	BAD15821.1	OsbHLH097	ORYSJ	ATDPHSIAERLRREKISDRMKDLQELVP--------KASMLDEIIDYVKFL
1036	M	P	Q7Y1H4	NP_001051563.1	OsbHLH098	ORYSJ	ATDPHSIAERLRRERIAERMRALQELVP--------RAAMLDEILDYVKFL
1037	M	P	Q6EPZ6	NP_001175840.1	OsbHLH100	ORYSJ	ATDPHSIAERLRRERIAERMKALQELVP--------KASMLDEIIDYVKFL
1038	M	P	Q7FA23	NP_001053893.1	OsbHLH101	ORYSJ	SAEFHNFSERRRRDRINEKLKALQELLP--------KVSMLDEAIDYLKSL
1039	M	P	Q2QMB8	ABA99362.2	OsbHLH102	ORYSJ	AAEVHNLSERRRRDRINEKMKALQELIP--------KASMLDEAIEYLKSL
1040	M	P	Q10G91	ABF97813.1	OsbHLH103	ORYSJ	AAEVHNLSERRRRDRINEKMRALQELIP--------KASMLDEAIEYLKSL
1041	M	P	Q8GRJ1		OsbHLH104	ORYSJ	AAEVHNLSERRRRDRINEKLRALQELVP--------KASILDEAIEYLKSL
1042	M	P	Q0JNI9	NP_001042775.2	OsbHLH105	ORYSJ	TAEVHNLSERRRRDRINEKMRALQELIP--------KASMLDEAIEYLKTL
1043	M	P	Q6AT90		OsbHLH106	ORYSJ	LAIELLSSSQRRRDRINEKMRALQELIP--------KASMLEEAIEYLKTL
1044	M	P	A3ACF9	EAZ24998.1	OsbHLH107	ORYSJ	AAEVHNLSEKRRRSRINEKMKALQSLIP--------KASMLDDAIEYLKQL
1045	M	P	Q5VRS4	BAD67851.1	OsbHLH108	ORYSJ	AAEVHNLSEKRRRSKINEKMKALQSLIP--------KASMLDEAIEYLKQL
1046	M	P	Q5N8U8	NP_001045106.1	OsbHLH109	ORYSJ	ATHPRSIAERERRTRISKRLKKLQDLVP--------TSDMLDIAVTYIKEL
1047	M	P	B8AF19		OsbHLH110	ORYSJ	ATHPRSIAERERRTRISEKLRKLQELVP--------TADMLDLAVEHIKGL
1048	M	P	Q0JC65	NP_001053158.1	OsbHLH111	ORYSJ	ATHPRSIAERERRTRISEKLRKLQALVP--------TSDMLDLAVDHIKGL
1049	M	P	Q6Z3R6	NP_001062190.1	OsbHLH112	ORYSJ	ATHPRSIAERVRRTRISERIRKLQELVP--------TADMLDLAVDYIKDL
1050	M	P	Q94LR3	NP_001065353.1	OsbHLH113	ORYSJ	KLRFVRKNNHKRRDRINQKMKTLQKLVP--------KASMLDEVIDYLKQL
1051	M	P	Q6K8Y4	BAD19075.1	OsbHLH114	ORYSJ	IASMPCC---LRRERIAERMKALQELVP--------KASMLDEIIDYVKFL
1052	M	P	Q5SMP1		OsbHLH115	ORYSJ	GGAGQPPFGQLRRERIAERMKSLQELVP--------KASMLDEIIDYVKFL
1053	M	P	Q2QML8	ABA99775.1	OsbHLH116	ORYSJ	SIDELFTKFHRRRFKITERFRTLQRLVP--------QASTLDQTIQYMKSL
1054	M	P	Q657D1		OsbHLH117	ORYSJ	SSDPQTVAARQRRERISERLRVLQKLVP--------TASMLDEAANYLRFL
1055	M	P	Q8S0N2	NP_001044022.1	OsbHLH118	ORYSJ	SSDPQTVAARLRRERVSDRLRVLQKLVP--------TASMLDEAASYLKFL
1056	M	P	C7J2H7	NP_001174506.1	OsbHLH119	ORYSJ	SSDPQTVAARLRRERVSERLRVLQRLVP--------TATMLDEAASYLKFL
1057	M	P	Q67TR8	NP_001063357.1	OsbHLH120	ORYSJ	SKDPQSVAARLRRERISERIRILQRLVP--------TASMLDEAIHYVKFL
1058	M	P	Q6Z9R3	BAD09865.1	OsbHLH121	ORYSJ	STDPQSVAARMRRERISERIRILQRLVP--------TASMLDEAIHYVKFL
1059	M	P	Q69TX2	BAD35705.1	OsbHLH122	ORYSJ	SSEPQSVAARLRRERVSQRMRALQRLVP--------TASMLEEAIRYVKFL
1060	M	P	Q0JI15	NP_001044699.1	OsbHLH123	ORYSJ	STDPQSVAARERRHRISDRFRVLRSLVP--------TVSMLEQAIHYVKFL
1061	M	P	A3BNX2	EAZ41261.1	OsbHLH124	ORYSJ	SDDPQSVAARHRRERISERIRILQRLVP--------TASMLDEAIRYIKFL
1062	M	P	Q9ASJ3	NP_001041805.1	OsbHLH125	ORYSJ	KEQPQSAAAKVRRERISERLKVLQDLVP--------LVTMLEKAINYVKFL
1063	M	P	Q0DY80	NP_001047894.1	OsbHLH126	ORYSJ	TKDPQSLAAKNRRERISERLRILQELVP--------LVTMLEKAISYVKFL
1064	M	P	Q651K2	BAD46515.1	OsbHLH127	ORYSJ	NKETQSSAAKSRRERISERLRALQELVP--------MVTMLDRAISYVKFM
1065	M	P	Q6ZIP1	BAC83262.1	OsbHLH128	ORYSJ	ATDPQSLYARKRRERINERLRILQNLVP--------ISTMLEEAVQYVKFL
1066	M	P	Q10Q90	ABF94541.1	OsbHLH129	ORYSJ	ATDPQSLYARKRRERINERLKILQNLIP--------ISTMLEEAVHYVKFL
1067	M	P	Q2QMV9	ABA99756.1	OsbHLH130	ORYSJ	ATDPQSLYARKRRERINERLKTLQNLVP--------ISTMLEEAVHYVKFL
1068	M	P	Q6AV35	NP_001050667.1	OsbHLH131	ORYSJ	ATDPQSLYARKRRERINERLKILQNLVP--------ISTMLEEAMHYVKFL
1069	M	P	Q2R0R9	ABA94896.1	OsbHLH132	ORYSJ	SKDTQSLYAKRRRERINERLRILQQLVP--------ISTMLEEAVQYVKFL
1070	M	P	Q2QQ32	ABA99018.1	OsbHLH133	ORYSJ	AESSQSYYAKNRRQRINERLRILQELIP--------ISTMLEEAIQYVKFL
1071	M	P	Q8W5G3	AAL34136.1	OsbHLH134	ORYSJ	ATIAQSLYARRRRERINGRLRILQKLVP--------ISTMLEEAVHYVKFL
1072	M	P	Q2QMN2	ABA99246.1	OsbHLH135	ORYSJ	YAETHGLTEKRRRSRINEKFKMLQRLVP--------QSSTLDRTIHYMKSL
1073	M	P	Q2QMM0	ABA99773.1	OsbHLH136	ORYSJ	AAGAHNLTEKRRRFKITERFRTLQRLVP--------QASTLDQTIQYMKSL
1074	M	P	Q2QMM8	ABA99250.1	OsbHLH137	ORYSJ	PTDEGICVMEKRRCKINENLKTLQQLVP--------QASTLDKTIRYMKSL
1075	M	P	Q75KP4	NP_001050282.1	OsbHLH138	ORYSJ	EGDDGPDDRKRRRERIQETVAALRKIVP--------TA-VLDEAICYLKYL
1076	M	P	Q6Z861	NP_001046664.1	OsbHLH139	ORYSJ	SYGGGQARPGRKKERMKKMVRTLKGIIP--------TPAVLDEAVRYLKSL
1077	M	P	Q10HE8	ABF97395.1	OsbHLH140	ORYSJ	GRKPEAGGGERKKERMKKMMRTLKGIIP--------TPAVLDEAVRYLKSL
1078	M	P	Q7X8R0	NP_001053749.1	OsbHLH141	ORYSJ	KGKANFATERERREQLNVKFRTLRMLFP--------RASIVGDAIEYIDEL
1079	M	P	Q5JNS0	NP_001042795.1	OsbHLH142	ORYSJ	PANGVEKKEKQRRLRLTEKYNALMLLIP--------RATVISDAIEYIQEL
1080	M	P	Q0J0Q4	NP_001063529.1	OsbHLH143	ORYSJ	ATHPRSIAERVRRTRISERIRKLQELVP--------TADMLDLAVDYIKEL
1081	M	P	Q0JD63	NP_001052810.1	OsbHLH144	ORYSJ	EHALHIWTERERRKKMKNMFSTLHGLLP--------KASIVGEAIGYIKTL
1082	M	P	B8AJC8		OsbHLH146	ORYSJ	RERMHIFAERERRRKIKNMFTDLRDLVP--------KATIVGEAISFIRSL
1083	M	P	Q75KV9	NP_001051221.1	OsbHLH148	ORYSJ	RGFRHMMRERQRREKLSQSYADLYAMVS--------KNSIVQSAAIYIHEL
1084	M	P	Q5N9E6	NP_001044899.2	OsbHLH149	ORYSJ	KRSRPGESARKDRQMIQDRIKELREIVP--------IDTLLEKTIKHMLFL
1085	M	P	Q0IPY1	NP_001066215.1	OsbHLH150	ORYSJ	RPGESPKPRPKDRQLIQDRIKELRELVP--------IDALLEKTIKHMVFL
1086	M	P	Q2RAA8	ABA91568.2	OsbHLH151	ORYSJ	RPGESPKPRPKDRQLIQDRIKELREMVP--------IDALLEKTVKHMLFL
1087	M	P	Q10CH6	ABF99197.1	OsbHLH152	ORYSJ	AAEVHNLSERRRRDRINEKMRALQELIP--------KASILDEAIEYLKSL
1088	M	P	Q10R47	NP_001049114.1	OsbHLH153	ORYSJ	RRGGGGGGGRITDEEINELISKLQALLP--------ASKLLKETCSYIKSL
1089	M	P	Q7X742	CAE05966.1	OsbHLH154	ORYSJ	PSSSSSSRTSISEDQIAELLSKLQALLP--------AARVLQETCSYIRSL
1090	M	P	Q7XVB7	CAD40741.2	OsbHLH156	ORYSJ	DRSKTIVSERKRRVRMKEKLYELRALVP--------KASIIADAVVYVKDL
1091	M	P	Q67WQ5	NP_001058239.1	OsbHLH158	ORYSJ	RSGAGGGGEMARRLQVRRRAMALRKVIP--------EAALLREAMDYVVHL
1092	M	P	A2Y0L7		OsbHLH159	ORYSJ	SGSNKERRRMRRCVEVRRKMEALRRLVP----------ELLFRAADYIARL
1093	M	P	Q657A4	BAD44950.1	OsbHLH165	ORYSJ	SIKNHVMSERRRREKLNEMFLILKSLVP--------KASILSETIAYLKEL
1094	M	P	Q69IU0	NP_001063693.1	OsbHLH167	ORYSJ	PTVSHVEAERQRREKLNRRFCDLRAAVP--------KASLLADAAAYIAEL
1095	M	P	Q0JRC6	NP_001041788.2	OsbHLH168	ORYSJ	AAAERKEMERRRRQDMKGLCVKLASLIP--------QLGSLDEAAAYIKKL
1096	M	P	Q8W0N9	BAB78624.1	OsbHLH169	ORYSJ	SKMERKDVEKNRRLHMKGLCLKLSSLIP--------QLDHLEQAAAYIKQL
1097	M	P	Q8LQ30	BAB91948.1	OsbHLH170	ORYSJ	GRPPKAGSERARRQTMSRLYDELGALLP--------TTRIVEEAIACVGEL
1098	M	P	Q5ZBY8	NP_001172584.1	OsbHLH171	ORYSJ	ARFRHIMRERLRRERLSQGYADLQAILP--------KNTIVAAAANYIREL
1099	M	P	Q6H522	BAD26177.1	OsbHLH172	ORYSJ	GKPDRKTTERIRREQMNKLYSHLDSLVR--------RPDRLGVAAEYIRQT
1100	M	P	Q6YUX0	BAD16450.1	OsbHLH173	ORYSJ	MSSRRSSRGSISEEEINELISKLQSLLP--------TTKLLKETCNYIKSL
1101	M	P	Q0DDF6	NP_001057203.1	OsbHLH174	ORYSJ	MSSRRSSRSSVSEEEINELISKLQSLLP--------TTKLLKETCSYIKSL
1102	M	P	Q338G6	ABB47567.1	OsbHLH175	ORYSJ	SRSRASSAARITDEQIGDLVSKLQALLP--------SARVLQETCSYIRSL
1103	M	P	Q2R5B7	ABA93365.2	OsbHLH176	ORYSJ	AAVFHL---QVRREKISERMKLLQDLVP--------KAVMLDEIINYVQSL
1104	M	P	Q2R1J3	NP_001068236.1	OsbHLH177	ORYSJ	TSSRLAAAPPPTDEQMAELISKLQAVLP--------SAEVLQEACRYIRRL
1105	M	P	Q2QQD4	ABA98598.1	OsbHLH178	ORYSJ	NQAVQSAAARERRRRISSKTAELSRLIP--------TAEMLQAAARHVRLL
1106	M	P	A9RFS3	XP_001752951.1	PpbHLH001	PHYPA	ATDSHSLAERVRREKISERMKFLQDLVP--------KAVMLDEIINYVQSL
1107	M	P	A9RIS2	XP_001754025.1	PpbHLH002	PHYPA	EPLNHVQAERQRREKLNQKFYALRSVVP--------KASLLEDAITYINEL
1108	M	P	A9RSC1	XP_001757044.1	PpbHLH003	PHYPA	HLSKNLVAERKRRKKLNERLYSLRALVP--------RASILGDAIEYVKEL
1109	M	P	A9RVZ0	XP_001758103.1	PpbHLH004	PHYPA	SISAHARNERNRRQKLHDRFMTLRSLVP--------KVSLLGDAVLYVQDL
1110	M	P	A9RVR8	XP_001758289.1	PpbHLH005	PHYPA	GDGRHMMAERKRREKLNDRFVTLRSLVP--------KVSLLGDAIDFIKDL
1111	M	P	A9RXJ9	XP_001758775.1	PpbHLH006	PHYPA	ATHPRSIAERNRRSRISERMKKLQDLVP--------TADMLDEAVEYVKHL
1112	M	P	A9SE06	XP_001764562.1	PpbHLH007	PHYPA	ATNSHSLAERARREKISNRMKFLQALVP--------KAVMLEEIINYVKSL
1113	M	P	A9SIU5	XP_001766320.1	PpbHLH008	PHYPA	ATHPRSIAERVRRTKISERMKRLQDLVP--------TSDMLDETVEYVKSL
1114	M	P	A9SJ30	XP_001766358.1	PpbHLH009	PHYPA	AAEVHNQSERRRRDRINEKMRALQELIP--------KASMLDEAIEYLKML
1115	M	P	A9SWU2	XP_001770791.1	PpbHLH010	PHYPA	#NAME?
1116	M	P	A9T5B7	XP_001773815.1	PpbHLH011	PHYPA	TSASHVLAERRRREKLNDRFVALRELIP--------KASILGVAIEYVKEL
1117	M	P	A9T6H3	XP_001774188.1	PpbHLH012	PHYPA	ATDPHSIAERLRRERIAERMKALQELVP--------KASMLDEIIDYVKFL
1118	M	P	A9TDF9	XP_001776681.1	PpbHLH013	PHYPA	ATDPHSIAERLRRERIAERMKALQELVP--------KASMLDEIIDYVKFL
1119	M	P	A9TH67	XP_001777933.1	PpbHLH014	PHYPA	GAGNKACREKMRRDRLNDRFLELGAILE--------KATILSDAVRILTQL
1120	M	P	A9TND7	XP_001780134.1	PpbHLH015	PHYPA	ATHPRSIAERVRRTRISERMKKLQDLVP--------TSDMLDETVEYVKSL
1121	M	P	A9TNI8	XP_001780186.1	PpbHLH016	PHYPA	ATHPRSIAERVRRGKISERMKKLQDLVP--------TADMLDDAVEYVKQL
1122	M	P	A9TPG3	XP_001780480.1	PpbHLH017	PHYPA	ATDSHSLAERVRREKISERMKFLQDLVP--------KAVMLDEIINYVQSL
1123	M	P	A9U4J8	XP_001785781.1	PpbHLH018	PHYPA	#NAME?
1124	M	P	A9REZ0	XP_001752627.1	PpbHLH019	PHYPA	EPLNHVQAERQRREKLNKRFYALRAVVP--------KASLLGDAIAHINYL
1125	M	P	A9RNS1	XP_001755678.1	PpbHLH020	PHYPA	QAVAHKLAERDRRFKFNQRMQTLISIVP--------KVSVLTSTIAYIHQL
1126	M	P	A9RVD0	XP_001758066.1	PpbHLH021	PHYPA	LPAKNLMAERRRRKKLNDRLYMLRAMVP--------RASILGDAIEYLKEL
1127	M	P	A9RVJ2	XP_001758246.1	PpbHLH022	PHYPA	HTQDHIMAERKRREKLSQRFIALSAIVP--------KASVLGDAIKYVKTL
1128	M	P	A9RX00	XP_001758680.1	PpbHLH023	PHYPA	FFASEAVLEQKKRSRINEQFELLRAAIP--------KASILTGAYEYIKKL
1129	M	P	A9RZR9	XP_001759578.1	PpbHLH024	PHYPA	EQSEHILRERQRRDDMTSKFAVLESLLP--------RSAIVDDSIQYVNNL
1130	M	P	A9S212	XP_001760360.1	PpbHLH025	PHYPA	HTQDHIMAERKRREKLSQRFIALSAIVP--------KASVLGDAIKYVKTL
1131	M	P	A9S505	XP_001761378.1	PpbHLH026	PHYPA	SKDPQSVAARHRRERISDRVRVLQHFVP--------TASMLDEAIHYVKFL
1132	M	P	A9S7W8	XP_001762527.1	PpbHLH027	PHYPA	SKDPQSVAARHRRERISDRIRVLQRLVP--------TASMLDEAIHYVKFL
1133	M	P	A9SAG4	XP_001763291.1	PpbHLH028	PHYPA	ATDPQSVYARHRREKINERLKTLQHLVP--------IVTMLDEAIHYVQFL
1134	M	P	A9SDJ0	XP_001764406.1	PpbHLH029	PHYPA	AAEVHNQSERRRRDRINEKMRALQELIP--------KASMLDEAIDYLKIL
1135	M	P	A9SDX1	XP_001764602.1	PpbHLH030	PHYPA	AAEVHNQSERRRRDRINEKMRALQELIP--------KASMLDEAIEYLKML
1136	M	P	A9SFN7	XP_001765161.1	PpbHLH031	PHYPA	EPLNHVQAERQRREKLNKRFYALRAVVP--------KASLLGDAIAHINHL
1137	M	P	A9SFN9	XP_001765254.1	PpbHLH032	PHYPA	EPLSHVQAERQRREKLNQRFYALRAVVP--------KASLLGDAIAYINEL
1138	M	P	A9SJ24	XP_001766442.1	PpbHLH033	PHYPA	ANDPQSIAARVRRERISERLKVLQALIP--------MVTMLEKAITYVQCL
1139	M	P	A9SM59	XP_001767412.1	PpbHLH034	PHYPA	ATDPQSIAARTRREKFTDRIRILQSLVP--------TVHMLSQTFEYVRFL
1140	M	P	A9SNK8	XP_001767938.1	PpbHLH035	PHYPA	SKDPQSVAARHRRERISDRVRVLQHFVP--------TASMLDEAIHYVKFL
1141	M	P	A9SQT6	XP_001768708.1	PpbHLH036	PHYPA	DKVEHIVRERWRRDDMAGKFLALESLLP--------RSTIVEDSVNLVKSL
1142	M	P	A9SRE1	XP_001768919.1	PpbHLH037	PHYPA	QRENHIWSERERRKGMNCLFTRLRNLLP--------KSTVIGEIIKYIQSL
1143	M	P	A9SSX4	XP_001769463.1	PpbHLH038	PHYPA	TPEEHILRERKRRLDMASKFQVLESILP--------KAVVVEDAIKLVKML
1144	M	P	A9SV25	XP_001770260.1	PpbHLH039	PHYPA	RKLQKADRERLRRDHLNEQFAKLAGVLD--------KGTILSEGILALKEL
1145	M	P	A9SVD0	XP_001770350.1	PpbHLH040	PHYPA	DQAGHIIRERQRRDDMTNKFLILESLLP--------RSTVVDDSVEYVKNL
1146	M	P	A9SVD4	XP_001770312.1	PpbHLH041	PHYPA	LASKNLVSERKRRKKLNDGLYSLRSLVP--------KASIIGDSIVYVQEL
1147	M	P	A9SY51	XP_001771284.1	PpbHLH042	PHYPA	RKVHKADREKLRRDRLNEQFGELAGVLD--------KATILGDSVQVVKDL
1148	M	P	A9T0T3	XP_001772168.1	PpbHLH043	PHYPA	ANDPQSIAARVRRERISERLKVLQALIP--------MVTMLEKAISYVQCL
1149	M	P	A9T3F9	XP_001773179.1	PpbHLH044	PHYPA	HLSKNLVAERKRRKKLNERLYSLRALVP--------RASILGDAIEYVKEL
1150	M	P	A9T4H7	XP_001773523.1	PpbHLH045	PHYPA	SSDPQSVAARHRRERISDRVRVLQHFVP--------TASMLDEAIHYVKFL
1151	M	P	A9TDY3	XP_001776831.1	PpbHLH046	PHYPA	PRSKHSATEQRRRSKINDRFQMLRDLVP--------KASFLLEVIEYIQVL
1152	M	P	A9TEC7	XP_001776949.1	PpbHLH047	PHYPA	ATHPRSIAERVRRTKISERMKKLQDLVP--------TSDMLDETVEYVKSL
1153	M	P	A9THD8	XP_001778019.1	PpbHLH048	PHYPA	QRENHIWSERQRRKGMNYLFSTLRSLLP--------KSTVVGEIIKYIESL
1154	M	P	A9TM01	XP_001779628.1	PpbHLH049	PHYPA	EQVDHILRERQRRDDMTSKFAILESLLP--------RSTIVDDSIVHVKNL
1155	M	P	A9TPT7	XP_001780622.1	PpbHLH050	PHYPA	ATDPQSIAARTRREKFTDRIRILQGLVP--------TVHMLSQTFEYVRFL
1156	M	P	A9TT60	XP_001781795.1	PpbHLH051	PHYPA	ATDSHSLAERVRREKISERMKYLQDLVP--------KAVMLDEIINYVQSL
1157	M	P	A9TYD9	XP_001783608.1	PpbHLH052	PHYPA	EQADHILRERQRRDDMTSKFAILESLLP--------RSTIVDESIEYVKNL
1158	M	P	A9SLC5	XP_001767113.1	PpbHLH053	PHYPA	#NAME?
1159	M	P	A9SEX9	XP_001764869.1	PpbHLH054	PHYPA	QRMTHIAVERNRRKQMNEHLAALRALMP--------QASIVGGAIEFVKEL
1160	M	P	A9T862	XP_001774796.1	PpbHLH055	PHYPA	VASKNLVSERKRRKKLNEGLFQLRAVVP--------KASIIGDAIAYVREL
1161	M	P	A9TJS4	XP_001778884.1	PpbHLH056	PHYPA	GSGNKACREKMRRDRLNDRFLDLSAALE--------KATILSDAVRILTQL
1162	M	P	A9S695	XP_001761839.1	PpbHLH057	PHYPA	LPAKNLMAERRRRKKLNDRLYTLRSVVP--------RASILGDAIEYLKEL
1163	M	P	A9SGW0	XP_001765554.1	PpbHLH058	PHYPA	AAMNHMMAERRRRVKQKENFSALRKLVP--------KASILGDAIVYLKDL
1164	M	P	A9SIL0	XP_001766203.1	PpbHLH059	PHYPA	TQAEHIIRERQRRDDMAAKYLILESLLP--------RAVVVEDAISFVKSL
1165	M	P	A9SKT1	XP_001766986.1	PpbHLH060	PHYPA	QRENHILAERQRREEMNEKFSALRAMIP--------KASIVGDTIDYVLEL
1166	M	P	A9SQW9	XP_001768726.1	PpbHLH061	PHYPA	DAVGHIIRERQRRDDMTNKFLLLESILP--------RATVIKDSIQYVKNL
1167	M	P	A9SWT9	XP_001770789.1	PpbHLH062	PHYPA	QALVRKKAEQQRRNKFKRSLESLKKIVP--------KVAVIYSAIEYIRQL
1168	M	P	A9SZ41	XP_001771619.1	PpbHLH063	PHYPA	ATDPQSVYARHRREKINERLKTLQRLVP--------IVTMLEEAIHFVKFL
1169	M	P	A9SNB9	XP_001767817.1	PpbHLH064	PHYPA	EQSDHILRERQRRDDMTSKFAILESLLP--------RSTIVEDSIAHLKNL
1170	M	P	A9RU87	XP_001757672.1	PpbHLH065	PHYPA	ATDSHSLAERVRREKISERMKFLQDLVP--------KAVMLEEIINYVQSL
1171	M	P	A9TL96	XP_001779375.1	PpbHLH066	PHYPA	#NAME?
1172	M	P	A9SL54	XP_001767147.1	PpbHLH067	PHYPA	PRSKHSATEQRRRSKINDRFQMLRNLVP--------KASFLLEVIEYVQVL
1173	M	P	A9TYX4	XP_001783811.1	PpbHLH068	PHYPA	ATDSHSLAERVRREKISERMKFLQDLVP--------KAVMLDEIINYVQSL
1174	M	P	A9SD41	XP_001764268.1	PpbHLH069	PHYPA	SKDPQSVAARHRRERISDRIRVLQRLVP--------TASMLDEAIHYVKFL
1175	M	P	A9TAG1	XP_001775637.1	PpbHLH070	PHYPA	ATDSHSLAERVRREKISERMKFLQDLVP--------KAVMLDEIINYVQSL
1176	M	P	A9T099	XP_001772019.1	PpbHLH071	PHYPA	ATDSHSLAERVRREKISERMKYLQDLVP--------KAVMLDEIINYVQSL
1177	M	P	A9TGM8	XP_001777781.1	PpbHLH072	PHYPA	ATDSHSLAERVRREKISERMKYLQDLVP--------KAVMLDEIINYVQFL
1178	M	P	A9TN45	XP_001780050.1	PpbHLH073	PHYPA	ATDSHSLAERVRREKISERMKFLQDLVP--------KAVMLDEIINYVQSL
1179	M	P	A9S962	XP_001762836.1	PpbHLH074	PHYPA	SVEPQSVAARHRRKKISERIRVLEKLIP--------TATMLDEAIEYVKFL
1180	M	P	A9T8Y5	XP_001775076.1	PpbHLH075	PHYPA	ATHPRSIAERVRRTRISERMKKLQDLVP--------TADMLDETVEYVKSL
1181	M	P	A9SE04		PpbHLH076	PHYPA	ATDSHSLAERVRREKISERMKYLQDLVP--------KAVMLDEIINYVQSL
1182	M	P	A9SE04		PpbHLH077	PHYPA	ATDSHSLAERVRREKISERMKYLQDLVP--------KAVMLDEIINYVQSL
1183	M	P	A9RVV9	XP_001758186.1	PpbHLH078	PHYPA	#NAME?
1184	M	P	A9T0S9	XP_001772223.1	PpbHLH079	PHYPA	AAEVHNQSERRRRDRINEKMRALQELIP--------KASMLEEAIEYLKML
1185	M	P	A9RBH4	XP_001751559.1	PpbHLH080	PHYPA	VASKNLVSERKRRKKLNEGLFQLRAVVP--------KASIIGDAIAYVREL
1186	M	P	A9RE75	XP_001752494.1	PpbHLH081	PHYPA	SVEPQSVAARHRRKKISERIRVLEKLIP--------TATMLDEAIEYVKFL
1187	M	P	A9RE80	XP_001752390.1	PpbHLH082	PHYPA	AATNHMLAERRRRVKQKENFNALRKLVP--------KASILGDAIFYLKDL
1188	M	P	A9RFE2	XP_001752872.1	PpbHLH083	PHYPA	ATDPQSVHARARREKIAERLRKLQHLIP--------IVTMLDEAVHYVQFL
1189	M	P	A9RJX7	XP_001754335.1	PpbHLH084	PHYPA	GAGNKACREKMRRDRLNDRFLELSAALE--------KATILSDAVRILTQL
1190	M	P	A9RVD9	XP_001758113.1	PpbHLH085	PHYPA	RKVHKADREKLRRDRLNEQFGELAGVLD--------KATILGDSVQVVNEL
1191	M	P	A9RZ73	XP_001759483.1	PpbHLH086	PHYPA	PRSKHSATEQRRRSKINDRFQMLRDLVP--------KASFLLEVIEYIQVL
1192	M	P	A9S966	XP_001762838.1	PpbHLH087	PHYPA	AAVNHMMAERRRRVKQKENFTALRKLVP--------KASTLGDAIIYLKEL
1193	M	P	A9SE02	XP_001764619.1	PpbHLH088	PHYPA	ATDGHSLAERARREKISNRMKFLQALVP--------KAVMLEEIINYVKSL
1194	M	P	A9SEZ2	XP_001764996.1	PpbHLH089	PHYPA	VASKNLISERKRREKLQKSLLDLRALVP--------KVSILSDAIEHVQDL
1195	M	P	A9SHE8	XP_001765754.1	PpbHLH090	PHYPA	DKVEHIVRERWRRDDMAGKFLALESLLP--------RSTIVEDSIKLVKSL
1196	M	P	A9SLC1	XP_001767179.1	PpbHLH091	PHYPA	DQAEHILRERQRRDDMSNKFLMLESLLP--------RSTIVDHSVAYVKSL
1197	M	P	A9SM93	XP_001767478.1	PpbHLH092	PHYPA	RGVNHFATERQRREYLNEKYQTLRSLVP--------RASIVADAIEYVKEL
1198	M	P	A9SMH0	XP_001767513.1	PpbHLH093	PHYPA	TQAEHIIRERQRRDDMAAKYSILESLLP--------RAVVVEDAMSFVKNL
1199	M	P	A9T2I8	XP_001772800.1	PpbHLH094	PHYPA	ATHPRSIAERVRRGKISERMKKLQELVP--------TADMLDDAVEYVKQL
1200	M	P	A9T4P5	XP_001773598.1	PpbHLH095	PHYPA	ATDPQSVYARHRREKINERLKNLQNLVP--------IVTMLDEAIHYVKFL
1201	M	P	A9TNI0	XP_001780184.1	PpbHLH096	PHYPA	SIDTQSVAARHRRERISDRIRVLQRLVP--------TASMLDEAIHYIKFL
1202	M	P	A9TYD0	XP_001783622.1	PpbHLH097	PHYPA	QRESHIWSERQRRRSMNQLYTTIRALLP--------KATVVMDIINYIRAM
1203	M	P	A9TZG7	XP_001784001.1	PpbHLH098	PHYPA	RGVNHFATERQRREYLNEKYQTLRSLVP--------RASIVADAIEYVKEL
1204	M	P	D8RXD4	XP_002975607.1	SmbHLH001	SELML	SASKNLVSERKRRKKLNERLYSLRAIVP--------KASIVADAIDYVQEL
1205	M	P	D8RNS6	XP_002972697.1	SmbHLH003	SELML	ANDPQSIAARHRRERISDRLKILQELVP--------LVTMLEKAINYVKFL
1206	M	P	D8SXI2	XP_002988098.1	SmbHLH004	SELML	ANDPQSIAARHRRERISDRLKILQELVP--------LVTMLEKAINYVKFL
1207	M	P	D8RD17	XP_002968822.1	SmbHLH005	SELML	ANDPQSIAARQRRERISDRLKILQELIP--------LVTMLEKAINYVKFL
1208	M	P	D8RSN9	XP_002974150.1	SmbHLH006	SELML	ANDPQSIAARQRRERISDRLKILQELIP--------LVTMLEKAINYVKFL
1209	M	P	D8SQG0	XP_002985518.1	SmbHLH007	SELML	HLSKNLVAERKRRKKLNERLYSLRALVP--------RASILGDAIEYVKEL
1210	M	P	D8SXG2	XP_002988006.1	SmbHLH008	SELML	HTLDHIMAERKRREKLSQRFIALSAIVP--------KASVLGDAIKYVKQL
1211	M	P	D8SUX0	XP_002987119.1	SmbHLH009	SELML	ATHPRSIAERVRRTRISERMRRLQELVP--------TSDMLDEAVEYMKFL
1212	M	P	D8RGJ6	XP_002970479.1	SmbHLH010	SELML	ATDSHSLAERVRREKISERMKTLQDLVP--------KAMMLDEIINYVQSL
1213	M	P	D8RIG6	XP_002970916.1	SmbHLH011	SELML	LPAKNLMAERRRRKKLNDRLYMLRSVVP--------RASILGDAIEYLKEL
1214	M	P	D8R3A9	XP_002965824.1	SmbHLH012	SELML	QSQQQRRSSRDDEQTIQSRVKALQGLVP--------CSVLLGEAADYMMFL
1215	M	P	D8SHL1	XP_002982885.1	SmbHLH013	SELML	EMEMQMQVRK---EKLGERISALQQLVS--------TASVLLEAIGYIKFL
1216	M	P	D8RSH9	XP_002974115.1	SmbHLH015	SELML	LRRSLRKSRRQSCEITEGRIEVLKDLIP--------SAVLLQEAVDYMMFL
1217	M	P	D8SSH3	XP_002986361.1	SmbHLH016	SELML	KRLRPGEAPRKDRQQIQDRVRELRDIVP--------IDALLEKTIRHMKFL
1218	M	P	D8RRH4	XP_002973583.1	SmbHLH017	SELML	SASKNLVSERKRRKKLNERLYSLRAIVP--------KASIVADAIDYVQEL
1219	M	P	D8QWB7	XP_002963143.1	SmbHLH018	SELML	ATDPQSVYARHRRERINERLKTLQHLVP--------IVTMLEEAIHYVKFL
1220	M	P	D8RP23	XP_002972966.1	SmbHLH019	SELML	PRESHILSERQRRKGMNHLFSTLASLLP--------KSTIVSEIISYIHLL
1221	M	P	D8RGR8	XP_002970506.1	SmbHLH020	SELML	TRTVHIDAERNRRRRHKDSISRLRSLIP--------KLSVLQGAIDHMQYL
1222	M	P	D8S5S0	XP_002978656.1	SmbHLH021	SELML	AAEVHNLSERKRRDRINERMKALQELIP--------KASMLDEAIEYLKLL
1223	M	P	D8SHZ7	XP_002983074.1	SmbHLH022	SELML	QSQQQRRSSRDDEQTIQSRVKALQGLVP--------CSVLLGEAADYMMFL
1224	M	P	D8R5U8	XP_002966517.1	SmbHLH023	SELML	ATDSHSLAERVRREKISERMKFLQDLVP--------KAVMLDEIINYVQSL
1225	M	P	D8SWA6	XP_002987688.1	SmbHLH024	SELML	VVRRRKEMKKQRKERIRQTVKALQSIVP--------PAIVLDEAILYMKVL
1226	M	P	D8RNU5	XP_002972921.1	SmbHLH025	SELML	#NAME?
1227	M	P	D8SSE0	XP_002986270.1	SmbHLH026	SELML	DHEVHIWTERERRKKMRSMFVTLHSMLP--------KSTIVDEAITYIKSL
1228	M	P	D8R6H8	XP_002966649.1	SmbHLH027	SELML	QRENHILAERQRREEMNEKFTALKALLP--------KASIVGETINYVLEL
1229	M	P	D8S1A0	XP_002977203.1	SmbHLH028	SELML	ATDSHSLAERVRREKISERMKFLQDLVP--------KAVMLDEIINYVQSL
1230	M	P	D8SIS4	XP_002983203.1	SmbHLH029	SELML	VVRRRKEMKKQRKERIRQTVKALQSIVP--------PAIVLDEAILYMKVL
1231	M	P	D8SMT6	XP_002984591.1	SmbHLH030	SELML	AAEVHNLSERKRRDRINERMKALQELIP--------KASMLDEAIEYLKLL
1232	M	P	D8SKS1	XP_002984017.1	SmbHLH031	SELML	MPAKNLLAERRRRKKLNDRLYMLRSVVP--------RASILGDAIDYLKEL
1233	M	P	D8TCP6	XP_002993387.1	SmbHLH032	SELML	PRESHILSERQRRKGMNHLFSTLASLLP--------KSTIVSEIISYIHLL
1234	M	P	D8R8Q3	XP_002967139.1	SmbHLH033	SELML	ATHPRSVAERVRRTKISEGIKRLHDLVP--------TADMLNHAMEYMKQL
1235	M	P	D8TBZ7	XP_002993147.1	SmbHLH034	SELML	ATSSKAVREKMRRDKLNDKFFELSGALE--------KSAILIEAACVLLQL
1236	M	P	D8QQZ5	XP_002960353.1	SmbHLH035	SELML	IRSRHMIAERQRRRREAELLAALKSLLP--------KLSILQGAIRYVQEL
1237	M	P	D8QZC5	XP_002964440.1	SmbHLH037	SELML	RGINHFATERQRREYLNEKYQTLRSLVP--------RASIVADAIDYVKEL
1238	M	P	D8SHK0	XP_002982773.1	SmbHLH038	SELML	QRESHILAERQRREEMNDKFSSLRAMLP--------KASIVGDTINYVVDL
1239	M	P	D8RGJ6	XP_002970479.1	SmbHLH039	SELML	ATDSHSLAERVRREKISERMKTLQDLVP--------KAMMLDEIINYVQSL
1240	M	P	D8QU30	XP_002962528.1	SmbHLH041	SELML	APGNKACREKMRRDRLNDRFVELSAALE--------KATILSDAVRVITQL
1241	M	P	D8S8S8	XP_002979681.1	SmbHLH042	SELML	ATDPQSIYARQRRERINERLRALQGLVP--------IVTMLEEAINYVKFL
1242	M	P	D8R7Y7	XP_002967362.1	SmbHLH043	SELML	IRSRHMIAERQRRRREAELLAALKSLLP--------KLSILQGAIRYVQEL
1243	M	P	D8RJJ0	XP_002971130.1	SmbHLH044	SELML	TVEPQSIAARQRRKKISERVRELEKLVP--------TASMLDEAIRFVKFL
1244	M	P	D8R5U8	XP_002966517.1	SmbHLH045	SELML	ATDSHSLAERVRREKISERMKFLQDLVP--------KAVMLDEIINYVQSL
1245	M	P	D8RL49	XP_002971937.1	SmbHLH046	SELML	ASKSHSEAERRRRERINKHLSTLRTLLP--------KASLLAEVIERIKEL
1246	M	P	D8SNZ7	XP_002985090.1	SmbHLH048	SELML	DHEVHIWTERERRKKMRSMFVTLHSMLP--------KSTIVDEAINYIKSL
1247	M	P	D8RL49	XP_002971937.1	SmbHLH049	SELML	ASKSHSEAERRRRERINKHLSTLRTLLP--------KASLLAEVIERIKEL
1248	M	P	D8RIG6	XP_002970916.1	SmbHLH050	SELML	LPAKNLMAERRRRKKLNDRLYMLRSVVP--------RASILGDAIEYLKEL
1249	M	P	D8RUG4	XP_002974679.1	SmbHLH051	SELML	SSDPQTVAARHRRERISTKIRILQRLVP--------TASMLDEAIHYVKYL
1250	M	P	D8R9T5	XP_002967861.1	SmbHLH052	SELML	KSLFNEDNESEIDNAIERQLRVLRRLIP--------NEEMLDKAIEYVHFL
1251	M	P	D8QSQ4	XP_002961722.1	SmbHLH053	SELML	#NAME?
1252	M	P	D8RCZ7	XP_002969112.1	SmbHLH054	SELML	SVRSTRSSKKSRRQTIKYKIQVLRNIIP--------AASVLEETIRYITSL
1253	M	P	D8RDP9	XP_002969202.1	SmbHLH055	SELML	RGINHFATERQRREYLNEKYQTLRSLVP--------RASIVADAIEYVKEL
1254	M	P	D8S5R9	XP_002978655.1	SmbHLH056	SELML	ASKSHSEAERRRRERINNHLNTLRGLLP--------KASLLAEVIEHVKDL
1255	M	P	D8SCY3	XP_002981234.1	SmbHLH057	SELML	ATDPHSIAERLRRERIAERMKSLQELVP--------KASMLDEIIDYVKFL
1256	M	P	D8R343	XP_002965459.1	SmbHLH058	SELML	ATDPHSIAERLRRERIAERMKALQDLVP--------KASMLDEIVDYVKFL
1257	M	P	D8RYP6	XP_002976209.1	SmbHLH059	SELML	ATHPRSIAERVRRTRISERMRRLQELVP--------TSDMLDEAVEYMKFL
1258	M	P	D8SZH8	XP_002988707.1	SmbHLH060	SELML	KRLRPGEAPRKDRQQIQDRVRELRDIVP--------IDALLEKTIRHMKFL
1259	M	P	D8SCD3	XP_002981138.1	SmbHLH061	SELML	AAEVHNLSERRRRDRINEKMKALQELIP--------KASMLDEAIEYLKML
1260	M	P	D8REY2	XP_002969654.1	SmbHLH062	SELML	LPAKNLMAERRRRKKLNDRLYMLRSVVP--------RASILGDAIEYLKEL
1261	M	P	D8S5R9	XP_002978655.1	SmbHLH063	SELML	ASKSHSEAERRRRERINNHLNTLRGLLP--------KASLLAEVIEHVKDL
1262	M	P	D8SHL1	XP_002982885.1	SmbHLH064	SELML	EMEMQMQVRK---EKLGERISALQQLVS--------TASVLLEAIGYIKFL
1263	M	P	D8S4H3	XP_002978094.1	SmbHLH065	SELML	QRENHILAERQRREEMNEKFTALKALLP--------KASIVGETINYVLEL
1264	M	P	D8S5D1	XP_002978588.1	SmbHLH066	SELML	TRTIHIDAERNRRRKHKDSISRLRSLIP--------KLSVLQGAIDHMQYL
1265	M	P	D8SH39	XP_002982702.1	SmbHLH068	SELML	ATDPHSIAERLRRERIAERMKSLQELVP--------KASMLDEIIDYVKFL
1266	M	P	D8R1X7	XP_002964791.1	SmbHLH069	SELML	#NAME?
1267	M	P	D8QRB1	XP_002961956.1	SmbHLH071	SELML	TVEPQSIAARQRRKKISERVRELEKLVP--------TASMLDEAIRFVKFL
1268	M	P	D8SGL1	XP_002982619.1	SmbHLH072	SELML	AAEVHNLSERRRRDRINEKMKALQELIP--------KASMLDEAIEYLKML
1269	M	P	D8QZZ7	XP_002964160.1	SmbHLH073	SELML	ATSSKAVREKMRRDKLNDKFLELSGALE--------KSAILIEAACVLLQL
1270	M	P	D8QWN0	XP_002963394.1	SmbHLH074	SELML	SSDPQTVAARHRRERISTKIRILQRLVP--------TASMLDEAIHYVKYL
1271	M	P	D8QPQ4	XP_002960124.1	SmbHLH075	SELML	MPAKNLLAERRRRKKLNDRLYMLRSVVP--------RASILGDAIDYLKEL
1272	M	P	D8SSS4	XP_002986418.1	SmbHLH076	SELML	ATDPHSIAERLRREKIAERMKALQELVP--------KASMLDEIIDYVKFL
1273	M	P	D8SLD3	XP_002984127.1	SmbHLH078	SELML	RKVHKADREKLRRDKLNEQFAELAAVLD--------KASILGDSLQAVKNL
1274	M	P	D8RSR1	XP_002973950.1	SmbHLH079	SELML	SVRSTRSSKKSRRQTIKYKIQVLRNIIP--------AASVLEETIRYITSL
1275	M	P	D8T5U8	XP_002990923.1	SmbHLH080	SELML	QRESHILAERQRREEMNDKFSSLRAMLP--------KASIVGDTINYVVDL
1276	M	P	D8SEH0	XP_002981722.1	SmbHLH081	SELML	QRESHIWSERERRKGMNRLFCILRSLLP--------KSTVVGEIIKYISFL
1277	M	P	D8QU30	XP_002962528.1	SmbHLH082	SELML	APGNKACREKMRRDRLNDRFVELSAALE--------KATILSDAVRVITQL
1278	M	P	D8TAA2	XP_002992527.1	SmbHLH083	SELML	QRQTHIAVERNRRKQMNEHLNVLRSLMP--------QASIIGGAIEFVKEL
1279	M	P	D8QNH7	XP_002961225.1	SmbHLH084	SELML	RGINHFATERQRREYLNEKYQTLRSLVP--------RASIVADAIEYVKEL
1280	M	P	D8R343	XP_002965459.1	SmbHLH085	SELML	ATDPHSIAERLRRERIAERMKALQDLVP--------KASMLDEIVDYVKFL
1281	M	P	D8RI62		SmbHLH087	SELML	#NAME?
1282	M	P	D8RI62		SmbHLH088	SELML	#NAME?
1283	M	P	D8R7Y4	XP_002967013.1	SmbHLH089	SELML	VNTAHAMLERRRREKLNDRFLMLRNMVP--------KVSILGDAIEYLRQL
1284	M	P	D8SK13	XP_002983759.1	SmbHLH090	SELML	AAEVHNLSERRRRDRINEKMRALQELIP--------KASMLDEAIEYLKML
1285	M	P	D8QQ77	XP_002960873.1	SmbHLH091	SELML	ATHPRSVAERVRRTKISEGIKRLHDLVP--------TADMLNHAMEYMKQL
1286	M	P	D8RGR5	XP_002970505.1	SmbHLH092	SELML	TRTIHIDAERNRRRRHKDSISRLRSLIP--------KLSVLQGAIDHRQYL
1287	M	P	D8R134	XP_002965357.1	SmbHLH093	SELML	ATDSHSLAERVRREKISERMKFLQDLVP--------KAVMLDEIINYVQSL
1288	M	P	D8REM4	XP_002969600.1	SmbHLH094	SELML	QRMTHIAVERNRRRQMNEHLRVLRALMP--------QASIIGGAIEFVKEL
1289	M	P	D8RI62	XP_002970868.1	SmbHLH095	SELML	QRMTHIAVERNRRRQMNEHLRVLRALMP--------QASIIGGAIEFVKEL
1290	M	P	D8SDC7	XP_002981411.1	SmbHLH096	SELML	SRSKHSATEQRRRSKINDRLRMLRDLLP--------KASFLLEVIEYVQSL
1291	M	P	D8QQZ9	XP_002960995.1	SmbHLH097	SELML	VNTAHAMLERRRREKLNDRFLMLRNMVP--------KVSILGDAIEYLRQL
1292	M	P	D8RF73		SmbHLH098	SELML	SRSKHSATEQRRRSKINDRLRMLRDLLP--------KASFLLEVIEYVQSL
1293	M	P	D8T8N9	XP_002991957.1	SmbHLH099	SELML	HLSKNLVAERKRRKKLNERLYSLRALVP--------RASILGDAIEYVKEL
1294	M	P	D8T3L6	XP_002990162.1	SmbHLH100	SELML	QRQTHIAVERNRRKQMNEHLNVLRSLMP--------QASIIGGAIEFVKEL
1295	M	P	D8S5W0	XP_002978678.1	SmbHLH101	SELML	ANDPQSIAARQRRERISQRLKILQDLVP--------LVTMLEKAINYVKFM
1296	M	P	D8R879	XP_002967052.1	SmbHLH102	SELML	KRARPQEEGKRGRPQILDRVKELRGIVP--------IDALLEKTIDHVRFL
1297	M	P	D8SMX2	XP_002984609.1	SmbHLH103	SELML	ANDPQSIAARQRRERISQRLKILQDLVP--------LVTMLEKAINYVKFM
1298	M		CmbHLH001	ALGEA	P	GU	ARQTHRMHEQKRRRMISSRVDALMCLVP--------RATILEGAAEYIRSL
1299	M		CvbHLH001	ALGEA	P	GU	QHTSHSTVEKNRRDRINSLIDELRDLVP--------KHVVLSDTILLVKSL
1300	M		CvbHLH002	ALGEA	P	GU	STLRHIETEQRRRDRINDGFKALRELLP--------KANFLMACVSYIRQL
1301	M		CvbHLH003	ALGEA	P	GU	YASRHQAAEQRRRTRINERLDRLRQVVP--------TASFLEEVITYIQGL
1302	M		CvbHLH004	ALGEA	P	GU	SKEKHSATEKRRRDRIHEGIVMLREVVV--------QAAFLRSAAEYIRQL
1303	T	A	B4Z9G2	B4Z9G2_9PASS	V-myc myelocytomatosis viral oncogene-like protein (Fragment)	Acanthisitta chloris	KRRTHNVLERQRRNELKLSFFALRDQIP--------KVVILKKATEYVLSI
1304	T	A	Q8QHA2	Q8QHA2_9PASS	C-myc (Fragment)	Acanthisitta chloris	KRRTHNVLERQRRNELKLSFFALRDQIP--------KVVILKKATEYVLSI
1305	T	A	Q0GBD6	Q0GBD6_ACCGE	Proto-oncogene protein (Fragment)	Accipiter gentilis	ERRTHNVLERQRRNELKLSFFALRDQIP--------KVVILKKATEYVLSI
1306	T	A	B8LFK3	B8LFK3_9TELE	Cellular myelocytomatosis oncogene (Fragment)	Acheilognathus imberbis	KRRTHNVLERQRRNELKLSFFALRDEIP--------KVVILKKATECIHSM
1307	T	A	A5H729	A5H729_ACIGU	Hypoxia-inducible factor 1 alpha	Acipenser guldenstadti	RKEKSRDAARCRRGKESEVFYELSHELP--------KASIMRLILSYLRMR
1308	T	A	Q6WDE6	Q6WDE6_ACOIG	C-myc (Fragment)	Acomys ignitus	KRRTHNVLERQRRNELKRSFFALRDQIP--------KVVILKKATAYILSI
1309	T	A	Q32TP2	Q32TP2_9NEOB	C-myc (Fragment)	Acris crepitans	KRRTHNVLERQRRNELKLSFFALRDQIP--------KVVILKKATEYVISM
1310	T	A	B2WYY0	B2WYY0_9SYLV	C-myc (Fragment)	Acrocephalus dumetorum	KRRTHNVLERQRRNELKLSFFALRDEIP--------KVVILKKATEYVLSI
1311	T	A	D2X917	D2X917_9SAUR	C-myc (Fragment)	Actinemys marmorata	KRRTHNVLERQRRNELKLSFFALRDQIP--------KVVILKKATEYVLSI
1312	T	A	D2X975	D2X975_9SAUR	C-myc (Fragment)	Actinemys marmorata	KRRTHNVLERQRRNELKLSFFALRDQIP--------KVVILKKATEYVLSI
1313	T	A	D2X987	D2X987_9SAUR	C-myc (Fragment)	Actinemys marmorata	KRRTHNVLERQRRNELKLSFFALRDQIP--------KVVILKKATEYVLSI
1314	T	A	D2X991	D2X991_9SAUR	C-myc (Fragment)	Actinemys marmorata	KRRTHDVLERQRRNELKLSFFALRDQIP--------KVVILKKATEYVLSI
1315	T	A	C4WTY3	C4WTY3_ACYPI	ACYPI008046 protein	Acyrthosiphon pisum	RREAHTQAEQKRRDAIKKGYDCLQDLVP--------KATVLQKSIDYIQYL
1316	T	A	C4WU43	C4WU43_ACYPI	ACYPI009911 protein	Acyrthosiphon pisum	RKIRKPLMEKKRRARINQSLDELKRIVV--------KADILEMTVRYLKRK
1317	T	A	C4WV67	C4WV67_ACYPI	ACYPI005523 protein	Acyrthosiphon pisum	KRAHHNALERKRRDHIKDSFTSLRDSVP--------RAQILKKAADYIQFM
1318	T	A	C4WWL1	C4WWL1_ACYPI	ACYPI003652 protein	Acyrthosiphon pisum	CTVT-NSRERWRQHNVTGAFAELRKLVP--------KNEILRMAIKYIRLL
1319	T	A	C4WX43	C4WX43_ACYPI	ACYPI001448 protein	Acyrthosiphon pisum	QRVMANVRERQRTQSLNEAFASLRKIIP--------KIQTLKLATRYIDFL
1320	T	A	C4WXY9	C4WXY9_ACYPI	ACYPI002601 protein	Acyrthosiphon pisum	PRNAANARERARMRVLSKAFGRLKTTLP--------KLDTLRLATTYIAHL
1321	T	A	D2T1E5	D2T1E5_ACYPI	Clock	Acyrthosiphon pisum	KRKIRNASEKNRRDQFNNLINELNRMLS--------KSTVLKTTINYLNKQ
1322	T	A	D2T1E6	D2T1E6_ACYPI	Cycle	Acyrthosiphon pisum	KKHNHSEIEKRRRDKMNSYITELASMIP--------KLSVLRMAVQHMKTI
1323	T	A	D8V2A3	D8V2A3_9NEOB	Cellular myelocytomatosis (Fragment)	Adelophryne gutturosa	KRRTHNVLERQRRNELKLSFFALRDQIP--------KVVILKKATEYVISM
1324	T	A	Q16E64	Q16E64_AEDAE	Hypoxia-inducible factor	Aedes aegypti	RKEKSRDAARCRRSRETEIFQDLASLLP--------KASVMRLSIAYLKVR
1325	T	A	Q16FJ1	Q16FJ1_AEDAE	Neuronal pas domain protein	Aedes aegypti	RKEKSRDAARSRRGKENYEFYELAKMLP--------KASIIRLTISYLKLK
1326	T	A	Q16GN4	Q16GN4_AEDAE	Myogenic factor 6, myf6	Aedes aegypti	RRKAATLRERRRLRKVNEAFEVLKRRTS--------KVEILRNAIEYIDSL
1327	T	A	Q16H62	Q16H62_AEDAE	Target of poxn	Aedes aegypti	RRLKANDRERNRMHTLNEALERLRLTLP--------KIETLRFAYNYIFSL
1328	T	A	Q16LF5	Q16LF5_AEDAE	Putative uncharacterized protein	Aedes aegypti	RRLESNERERMRMHSLNDAFQSLREVIP--------KIETLTLAKNYITAL
1329	T	A	Q16LQ2	Q16LQ2_AEDAE	Circadian locomoter output cycles kaput protein (Dclock) (Dpas1)	Aedes aegypti	DSKSRNLSEKKRRDQFNLLVNELSSMVS--------KSTVLKSTIAFLKSH
1330	T	A	Q16NK4	Q16NK4_AEDAE	Hairy protein	Aedes aegypti	RRSNKPIMEKRRRARINNCLNELKTLIL--------KADILEMTVKHLENL
1331	T	A	Q16NX9	Q16NX9_AEDAE	Aryl hydrocarbon receptor	Aedes aegypti	EGMTKSNPSKRHRERLNAELDLLASLLP--------RLSILRLSVSYLRTK
1332	T	A	Q16NY0	Q16NY0_AEDAE	Aryl hydrocarbon receptor	Aedes aegypti	EGMTKSNPSKRHRERLNAELDLLASLLP--------RLSILRLSVSYLRTK
1333	T	A	Q16NY1	Q16NY1_AEDAE	Aryl hydrocarbon receptor	Aedes aegypti	EGMTKSNPSKRHRERLNAELDLLASLLP--------RLSILRLSVSYLRTK
1334	T	A	Q16QR5	Q16QR5_AEDAE	Bhlhzip transcription factor bigmax	Aedes aegypti	RREAHTQAEQKRRDAIKKGYDSLQELVP--------KASVLQKSIDYIGFL
1335	T	A	Q16QR6	Q16QR6_AEDAE	Bhlhzip transcription factor bigmax	Aedes aegypti	RREAHTQAEQKRRDAIKKGYDSLQELVP--------KASVLQKSIDYIGFL
1336	T	A	Q16R69	Q16R69_AEDAE	Transcription factor HES-1 (Hairy and enhancer of split 1), putative (Fragment)	Aedes aegypti	KRTNKPLMEKRRRARINQSLAILKALIL--------KADILELTVRHFQRH
1337	T	A	Q16RB3	Q16RB3_AEDAE	Single-minded	Aedes aegypti	MKEKSKNAARSRREKENAEFLELAKLLP--------KASIIRLTTSYLKMR
1338	T	A	Q16S59	Q16S59_AEDAE	Putative uncharacterized protein	Aedes aegypti	TPKESLVIERRRRFNINDKIKELGTLLP--------KGTILKGTVDYVKEL
1339	T	A	Q16SL7	Q16SL7_AEDAE	Sterol regulatory element-binding protein (Fragment)	Aedes aegypti	KRSAHNAIERRYRTSINSCIVELKNIVV--------KSAILRKAIDHIRHL
1340	T	A	Q16SM1	Q16SM1_AEDAE	Putative uncharacterized protein	Aedes aegypti	QRSQANARERFRTHSVNSAFNNLRLLIP--------KIETLRLAKSYISHL
1341	T	A	Q16SR7	Q16SR7_AEDAE	Class b basic helix-loop-helix protein (Bhlhb) (Differentially expressed in chondrocytes) (Mdec) (Sharp)	Aedes aegypti	DPLSHRIIEKRRRDRMNSCLADLSRLIP--------KTEIIEMAIRHLKNL
1342	T	A	Q16SV7	Q16SV7_AEDAE	Helix-loop-helix protein hen	Aedes aegypti	RKMFTNTRERWRQQNVSGAFAELRKLVP--------KNEILRMAIRYIRLL
1343	T	A	Q16TH3	Q16TH3_AEDAE	Daughterless	Aedes aegypti	RRQANNARERIRIRDINEALKELGRMCM--------KLGILNMAVEVIMTL
1344	T	A	Q16TH4	Q16TH4_AEDAE	Daughterless	Aedes aegypti	RRQANNARERIRIRDINEALKELGRMCM--------KLGILNMAVEVIMTL
1345	T	A	Q16U38	Q16U38_AEDAE	Putative uncharacterized protein	Aedes aegypti	QRNAANARERARMRVLSKAFFNLKRNIP--------KLDTLRLAKNYISYL
1346	T	A	Q16VA9	Q16VA9_AEDAE	Target of poxn	Aedes aegypti	RRLKANDRERNRMHTLNEALERLRLTLP--------KIETLRFAYNYIFSL
1347	T	A	Q16VE0	Q16VE0_AEDAE	Putative uncharacterized protein	Aedes aegypti	PSPQNRIWEKERRDRLNQTFDSLSKLLP--------KIEILQRAVEYVEKL
1348	T	A	Q16Y58	Q16Y58_AEDAE	Fig-alpha (Fragment)	Aedes aegypti	QRQAANLRERRRMQSINEAFEGLRTHIP--------KVDTLKLAISYISFL
1349	T	A	Q16Z21	Q16Z21_AEDAE	Putative uncharacterized protein	Aedes aegypti	RR---NARERNRVKQVNNGFANLRQHIP--------KVDTLKVAVKYIRSL
1350	T	A	Q16Z23	Q16Z23_AEDAE	Achaete-scute complex protein T3, putative	Aedes aegypti	RR---NARERNRVKQVNNGFANLRQHIP--------KVDTLRMAVEYIRSL
1351	T	A	Q16ZI0	Q16ZI0_AEDAE	Bhlh factor math6 (Atoh8 protein) (Bhlh transcription factor)	Aedes aegypti	RRIEANARERTRVHTISAAYEKLRQAVP--------KLSILRIACSYILTL
1352	T	A	Q170U3	Q170U3_AEDAE	N-twist	Aedes aegypti	QRQQTNVRERKRVMRINSAFDELRVHVP--------KIDTLRLAIAYIALL
1353	T	A	Q170V7	Q170V7_AEDAE	Putative uncharacterized protein	Aedes aegypti	RRKTANARERTRMREINSAFENLRKAVP--------KITTLRMAMKYIRIL
1354	T	A	Q172T9	Q172T9_AEDAE	Basic helix-loop-helix zip transcription factor	Aedes aegypti	RRTGHIHAEQKRRYNIKNGFDMLHSLIP--------KAAMLQKGAEYIKQL
1355	T	A	Q174P2	Q174P2_AEDAE	Achaete-scute complex protein T3, putative (Fragment)	Aedes aegypti	RR---NARERNRVKQVNNGFAN-RQHIP--------KVDTLRMAVEYIRSL
1356	T	A	Q174P4	Q174P4_AEDAE	Putative uncharacterized protein	Aedes aegypti	RR---NARERNRVQQVNNGFAALRQRIP--------KVETLRMAVEYIKCL
1357	T	A	Q175Q6	Q175Q6_AEDAE	Max binding protein, mnt	Aedes aegypti	TREVHNKLEKNRRAHLKECFEQLKKQLT--------NLSILHAAIRYIQVL
1358	T	A	Q176N1	Q176N1_AEDAE	Upstream transcription factor	Aedes aegypti	RRANHNEIERRRRDKINNWIHELNKIIP--------KGGILAKACEYITRL
1359	T	A	Q176Z7	Q176Z7_AEDAE	N-twist	Aedes aegypti	QRRAANIRERRRMFNLNEAFDKLRRKVP--------RIETLRLAITYIGFM
1360	T	A	Q17C98	Q17C98_AEDAE	Putative uncharacterized protein	Aedes aegypti	RRLAANARERKRMQSLNDAFDRLRQWLP--------KHETLQMAQQYITAL
1361	T	A	Q17C99	Q17C99_AEDAE	Salivary gland-expressed bHLH, putative	Aedes aegypti	RRLAANARERKRMHALNEAFDRLRQYLP--------KHETLQMAQSYISAL
1362	T	A	Q17CA0	Q17CA0_AEDAE	Neurogenic differentiation factor, putative	Aedes aegypti	RRLAANARERKRMRGLNEAFDRLRQHLP--------KHETLQMAQTYITAL
1363	T	A	Q17CV1	Q17CV1_AEDAE	Salivary gland-expressed bHLH, putative	Aedes aegypti	YRTAHATRERIRVEAFNVAFTELRKLLP--------KIEILKLAICYIAYL
1364	T	A	Q17DC4	Q17DC4_AEDAE	Putative uncharacterized protein	Aedes aegypti	KRSKANQRERNRMHGLNDALDRLRRCVP--------KIETLRLAKNYICVL
1365	T	A	Q17DC6	Q17DC6_AEDAE	Putative uncharacterized protein	Aedes aegypti	KRSKANQRERNRMHGLNDALDRLRRCVP--------KIETLRLAKNYICVL
1366	T	A	Q17DN9	Q17DN9_AEDAE	Enhancer of split protein, putative	Aedes aegypti	RKVMKPMLERKRRARINRCLDELKELMV--------KADILELTVRHLHKL
1367	T	A	Q17DP5	Q17DP5_AEDAE	Hairy protein	Aedes aegypti	RKTNKPIMEKKRRARINNYLNDLKALLL--------KADILDLTVKHLQDL
1368	T	A	Q17EX2	Q17EX2_AEDAE	Putative uncharacterized protein	Aedes aegypti	YKKTACDRERTRMRDMNRAFDLLRSKLP--------KIECLRLAIQYIQHL
1369	T	A	Q17GR6	Q17GR6_AEDAE	Putative uncharacterized protein	Aedes aegypti	QRVMANVRERQRTQSLNEAFASLRKIIP--------KIQTLKLASRYIDFL
1370	T	A	Q17HE4	Q17HE4_AEDAE	Putative uncharacterized protein	Aedes aegypti	RVQRHRDGEN---AEIQMYLSKLKDLVP--------KLEVIQNVIDYICDL
1371	T	A	Q17IA6	Q17IA6_AEDAE	Putative uncharacterized protein	Aedes aegypti	RRNTANKKERRRTQSINSAYTSLRDRIP--------KIKTLRLAISYIAHL
1372	T	A	Q17IC6	Q17IC6_AEDAE	Putative uncharacterized protein	Aedes aegypti	SQINKCNNEKRRRELENEYIEQLGEFLQ--------KAAILSEVVKTFRRL
1373	T	A	Q17IJ9	Q17IJ9_AEDAE	Neuronal pas domain protein	Aedes aegypti	RKEKSRDAARSRRGKENYEFYELAKMLP--------KASIIRLTISYLKLK
1374	T	A	Q17JB1	Q17JB1_AEDAE	Circadian protein clock/arnt/bmal/pas (Fragment)	Aedes aegypti	KKQNHSEIEKRRRDKMNTYITELSAMIP--------KLTVLRMAVQHLKTI
1375	T	A	Q17JB2	Q17JB2_AEDAE	Circadian protein clock/arnt/bmal/pas (Fragment)	Aedes aegypti	KKQNHSEIEKRRRDKMNTYITELSAMIP--------KLTVLRMAVQHLKTI
1376	T	A	Q17KL0	Q17KL0_AEDAE	Putative uncharacterized protein	Aedes aegypti	RRLAANARERRRMNSLNDAFDRLRDVVP--------KFETLQMAQTYIAAL
1377	T	A	Q17KL2	Q17KL2_AEDAE	Putative uncharacterized protein	Aedes aegypti	RRLAANARERKRMNSLNVAFDKLREIVP--------KFETLQMAQTYINAL
1378	T	A	Q17LB7	Q17LB7_AEDAE	Transcription factor Hairy, putative	Aedes aegypti	RKRRRGVIEKKRRDRINSSLSELKRLVP--------KAEILQLTVDHLKQL
1379	T	A	Q17MC1	Q17MC1_AEDAE	Hypoxia-inducible factor	Aedes aegypti	RKEKSRDAARCRRSRETEIFQDLASLLP--------KASVMRLSIAYLKVR
1380	T	A	Q17PH4	Q17PH4_AEDAE	Basic helix-loop-helix protein	Aedes aegypti	VRLNINARERRRMHDLNDALDELRSVIP--------KIATLLLAKNYILMQ
1381	T	A	Q1HQT7	Q1HQT7_AEDAE	Bhlhzip transcription factor max/bigmax	Aedes aegypti	KRAHHNALERKRRDHIKDSFTSLRDSVP--------RAQILKKAAEYIQFM
1382	T	A	Q1KML9	Q1KML9_AEDAE	P160 coactivator FISC	Aedes aegypti	SQINKCNNEKRRRELENEYIEQLGEFLQ--------KAAILSEVVKTFRRL
1383	T	A	Q6XKR5	Q6XKR5_AEGCA	C-myc oncogene (Fragment)	Aegithalos caudatus	KRRTHNVLERQRRNELKLSFFALRDQIP--------KVVILKKATEYVLSI
1384	T	A	C9WIV3	C9WIV3_9AVES	Myelocytomatosis viral oncogene-like protein (Fragment)	Aegotheles albertisi	KRRTHNVLERQRRNELKLSFFALRDQIP--------KVVILKKATEYVLSI
1385	T	A	Q0GBD5	Q0GBD5_9AVES	Proto-oncogene protein (Fragment)	Aegotheles albertisi	KRRTHNVLERQRRNELKLSFFALRDQIP--------KVVILKKATEYVLSI
1386	T	A	Q6XGC3	Q6XGC3_9AVES	C-myc (Fragment)	Aegotheles albertisi	KRRTHNVLERQRRNELKLSFFALRDQIP--------KVVILKKATEYVLSI
1387	T	A	C9WIV1	C9WIV1_9AVES	Myelocytomatosis viral oncogene-like protein (Fragment)	Aegotheles bennettii	KRRTHNVLERQRRNELKLSFFALRDQIP--------KVVILKKATEYVLSI
1388	T	A	C9WIV2	C9WIV2_9AVES	Myelocytomatosis viral oncogene-like protein (Fragment)	Aegotheles cristatus	KRRTHNVLERQRRNELKLSFFALRDQIP--------KVVILKKATEYVLSI
1389	T	A	B4Z9G4	B4Z9G4_9AVES	V-myc myelocytomatosis viral oncogene-like protein (Fragment)	Aerodramus vanikorensis	KRRTHNVLERQRRNELKLSFFALRDQIP--------KVVILKKATEYVLSI
1390	T	A	Q8JI91	Q8JI91_9PASE	C-myc (Fragment)	Aethopyga flagrans	KRRTHNVLERQRRNELKLSFFALRDEIP--------KVVILKKATEYVLSI
1391	T	A	Q0GBD4	Q0GBD4_9GRUI	Proto-oncogene protein (Fragment)	Afrotis afra	KRRTHNVLERQRRNELKLSFFALRDQIP--------KVVILKKATEYVLSI
1392	T	A	Q32TK0	Q32TK0_AGASP	C-myc (Fragment)	Agalychnis spurrelli	KRRTHNVLERQRRNELKLSFFALRDQIP--------KVVILKKATEYVISM
1393	T	A	Q6XKQ2	Q6XKQ2_AGEBA	C-myc oncogene (Fragment)	Agelaioides badius	KRRTHNVLERQRRNELKLSFFALRDEIP--------KVVILKKATEYVLSI
1394	T	A	Q8JIA4	Q8JIA4_AGECY	C-myc (Fragment)	Agelasticus cyanopus	KRRTHNVLERQRRNELKLSFFALRDEIP--------KVVILKKATEYVLSI
1395	T	A	Q8AV42	Q8AV42_9PASS	C-myc proto-oncogene (Fragment)	Ailuroedus crassirostris	KRRTHNVLERQRRNELKLSFFALRDEIP--------KVVILKKATEYVLSI
1396	T	A	D2GUA4	D2GUA4_AILME	Putative uncharacterized protein (Fragment)	Ailuropoda melanoleuca	RKEKSRDAARCRRSKETEVFYELAHELP--------KASIMRLAISFLRTH
1397	T	A	D2GUV7	D2GUV7_AILME	Putative uncharacterized protein (Fragment)	Ailuropoda melanoleuca	RRGTANRKERRRTQSINSAFAELRECIP--------KIKTLRLATSYIAYL
1398	T	A	D2GVK5	D2GVK5_AILME	Putative uncharacterized protein (Fragment)	Ailuropoda melanoleuca	RRVKANDRERNRMHNLNAALDALRSVLP--------KIETLRFAYNYIWAL
1399	T	A	D2GVT2	D2GVT2_AILME	Putative uncharacterized protein (Fragment)	Ailuropoda melanoleuca	RKEKSRDAARSRRSKESEVFYELAHQLP--------KASVMRLTISYLRVR
1400	T	A	D2GVX3	D2GVX3_AILME	Putative uncharacterized protein (Fragment)	Ailuropoda melanoleuca	RQMKHISAEQKRRFNIKMGFDTLNSLIS--------HAITLQKTVEYITKL
1401	T	A	D2GW82	D2GW82_AILME	Putative uncharacterized protein (Fragment)	Ailuropoda melanoleuca	YRRTHTANERRRRGEMRDLFEKLKITLG--------KSLILTRAFSEIQGL
1402	T	A	D2GWC3	D2GWC3_AILME	Putative uncharacterized protein (Fragment)	Ailuropoda melanoleuca	GKGPAAEEPLSLLDDMNHCYSRLRELVP--------QVEILQRVIDYILEV
1403	T	A	D2GXH5	D2GXH5_AILME	Putative uncharacterized protein (Fragment)	Ailuropoda melanoleuca	RRKKANDRERNRMHNLNSALDALRGVLP--------KIETLRFAHNYIWAL
1404	T	A	D2GXJ4	D2GXJ4_AILME	Putative uncharacterized protein (Fragment)	Ailuropoda melanoleuca	RRLAANARERRRMQGLNTAFDRLRRVVP--------KYETLQMALSYIMAL
1405	T	A	D2GXM3	D2GXM3_AILME	Putative uncharacterized protein (Fragment)	Ailuropoda melanoleuca	ASPKNAVRERSRVRTLRQAFLALQAALP--------KLDVLVLATSYIAHL
1406	T	A	D2GXQ2	D2GXQ2_AILME	Putative uncharacterized protein (Fragment)	Ailuropoda melanoleuca	CDTLASSTEKRRREQENKYLEELAELLS--------KCKILKKTVDQIQLM
1407	T	A	D2GYH7	D2GYH7_AILME	Putative uncharacterized protein (Fragment)	Ailuropoda melanoleuca	KRAHHNALERKRRDHIKDSFHSLRDSVP--------RAQILDKATEYIQYM
1408	T	A	D2GZF6	D2GZF6_AILME	Putative uncharacterized protein (Fragment)	Ailuropoda melanoleuca	KKDNHNLIERRRRFNINDRIKELGMLIP--------KGTILKASVDYIRRM
1409	T	A	D2GZT6	D2GZT6_AILME	Putative uncharacterized protein (Fragment)	Ailuropoda melanoleuca	RRMANNARERLRVRDINEAFKELGRMVQ--------KLLILHQAVAVILSL
1410	T	A	D2H0D9	D2H0D9_AILME	Putative uncharacterized protein (Fragment)	Ailuropoda melanoleuca	RRRVANAKERERIKNLNRGFAKLKALVP--------KVDILKGATEYIQVL
1411	T	A	D2H0E7	D2H0E7_AILME	Putative uncharacterized protein (Fragment)	Ailuropoda melanoleuca	#NAME?
1412	T	A	D2H0L7	D2H0L7_AILME	Putative uncharacterized protein (Fragment)	Ailuropoda melanoleuca	RRRKASEREKLRMRTLADALHTLRNYLP--------KIQTLKYTIEYIGEL
1413	T	A	D2H0U2	D2H0U2_AILME	Putative uncharacterized protein (Fragment)	Ailuropoda melanoleuca	LRLKINGRERKRMHDLNLAMDGLREVMP--------KIATLLLARNYILML
1414	T	A	D2H1I1	D2H1I1_AILME	Putative uncharacterized protein	Ailuropoda melanoleuca	#NAME?
1415	T	A	D2H1I2	D2H1I2_AILME	Putative uncharacterized protein (Fragment)	Ailuropoda melanoleuca	QRQAANIRERKRMFNLNEAFDQLRRKVP--------RIETLRLAIVYISFM
1416	T	A	D2H1S3	D2H1S3_AILME	Putative uncharacterized protein (Fragment)	Ailuropoda melanoleuca	RR---NERERNRVKLVNLGFATLREHVP--------KVETLRSAVEYIRAL
1417	T	A	D2H3I4	D2H3I4_AILME	Putative uncharacterized protein (Fragment)	Ailuropoda melanoleuca	KR---NERERQRVKCVNEGYAQLRHHLP--------KVETLRAAIKYINYL
1418	T	A	D2H425	D2H425_AILME	Putative uncharacterized protein (Fragment)	Ailuropoda melanoleuca	PAAANAARERSRVQTLRHAFLELQRTLP--------KLDVLLLATTYIAHL
1419	T	A	D2H4G3	D2H4G3_AILME	Putative uncharacterized protein (Fragment)	Ailuropoda melanoleuca	#NAME?
1420	T	A	D2H509	D2H509_AILME	Putative uncharacterized protein (Fragment)	Ailuropoda melanoleuca	RRKAATMRERRRLKKVNQAFETLKRCTT--------KVEILRNAIRYIESL
1421	T	A	D2H510	D2H510_AILME	Putative uncharacterized protein (Fragment)	Ailuropoda melanoleuca	RRKAATLRERRRLKKINEAFEALKRRTV--------KVEILRSAISYIERL
1422	T	A	D2H525	D2H525_AILME	Putative uncharacterized protein (Fragment)	Ailuropoda melanoleuca	RRQKANARERNRMHDLNAALDNLRKVVP--------KIETLRLAKNYIWAL
1423	T	A	D2H5U2	D2H5U2_AILME	Putative uncharacterized protein (Fragment)	Ailuropoda melanoleuca	MKEKSKNAAKTRREKENGEFYELAKLLP--------KASIIRLTTSYLKMR
1424	T	A	D2H5Z3	D2H5Z3_AILME	Putative uncharacterized protein (Fragment)	Ailuropoda melanoleuca	FREAHSQTEKRRRDKMNNLIEELSAMIP--------KLTVLRMAVQHLRSL
1425	T	A	D2H6Q5	D2H6Q5_AILME	Putative uncharacterized protein (Fragment)	Ailuropoda melanoleuca	AEGIKSNPSKRHRDRLNTELDRLASLLP--------KLSVLRLSVSYLRAK
1426	T	A	D2H9L5	D2H9L5_AILME	Putative uncharacterized protein (Fragment)	Ailuropoda melanoleuca	GPSPKRSTEKRNREQENKYIEELAELIF--------KCAILKETVKQIRQI
1427	T	A	D2HB50	D2HB50_AILME	Putative uncharacterized protein (Fragment)	Ailuropoda melanoleuca	SRENHSEIERRRRNKMTQYITELSDMVP--------KLTILRMAVSHMKSM
1428	T	A	D2HBE7	D2HBE7_AILME	Putative uncharacterized protein (Fragment)	Ailuropoda melanoleuca	YRASRNKSEKKRRDQFNVLIKELSSMLP--------KTTVLEKVIGFLQKH
1429	T	A	D2HBL9	D2HBL9_AILME	Putative uncharacterized protein (Fragment)	Ailuropoda melanoleuca	RRQEANARERNRMHGLNDALDNLRKVVP--------KIETLRLAKNYIWAL
1430	T	A	D2HBW1	D2HBW1_AILME	Putative uncharacterized protein (Fragment)	Ailuropoda melanoleuca	#NAME?
1431	T	A	D2HCE7	D2HCE7_AILME	Putative uncharacterized protein (Fragment)	Ailuropoda melanoleuca	QRQSASEREKLRMRTLARALHELRRFLP--------KIETLRLAIRYIGHL
1432	T	A	D2HCE8	D2HCE8_AILME	Putative uncharacterized protein (Fragment)	Ailuropoda melanoleuca	QRQSASEREKLRMRTLARALHELRRFLP--------KIETLRLAIRYIGHL
1433	T	A	D2HCG6	D2HCG6_AILME	Putative uncharacterized protein (Fragment)	Ailuropoda melanoleuca	LRRKINSRERKRMQDLNLAMDALREVIL--------KIATLLLARNYILLL
1434	T	A	D2HCG7	D2HCG7_AILME	Putative uncharacterized protein (Fragment)	Ailuropoda melanoleuca	LRLKINSRERKRMHDLNIAMDGLREVMP--------KIATLLLARNYILML
1435	T	A	D2HDF3	D2HDF3_AILME	Putative uncharacterized protein (Fragment)	Ailuropoda melanoleuca	YKLPHRLIEKKRRDRINECIAQLKDLLP--------KAVVLELTLKHVKAL
1436	T	A	D2HDT1	D2HDT1_AILME	Putative uncharacterized protein (Fragment)	Ailuropoda melanoleuca	RR---NERERNRVKLVNLGFQALRQHVP--------KVETLRSAVEYIRAL
1437	T	A	D2HF61	D2HF61_AILME	Putative uncharacterized protein (Fragment)	Ailuropoda melanoleuca	RRMANNARERLRVRDINEAFKELGRMCQ--------KLLILHQAVAVILSL
1438	T	A	D2HFQ6	D2HFQ6_AILME	Putative uncharacterized protein (Fragment)	Ailuropoda melanoleuca	RRAQHNEVERRRRDKINNWIVQLSKIIP--------KGGILSKACDYIREL
1439	T	A	D2HG23	D2HG23_AILME	Putative uncharacterized protein (Fragment)	Ailuropoda melanoleuca	RRVFTNSRERWRQQNVNGAFAELRKLLP--------KNEVLRLAMKYIGFL
1440	T	A	D2HHB1	D2HHB1_AILME	Putative uncharacterized protein (Fragment)	Ailuropoda melanoleuca	RR---NERERQRVRCVNEGYARLRDHLP--------KVETLRAAIGYIKHL
1441	T	A	D2HIC6	D2HIC6_AILME	Putative uncharacterized protein (Fragment)	Ailuropoda melanoleuca	MKEKSKNAARTRREKENSEFYELAKLLP--------KASIIRLTTSYLKMR
1442	T	A	D2HIU0	D2HIU0_AILME	Putative uncharacterized protein (Fragment)	Ailuropoda melanoleuca	RRRAHTQAEQKRRDAIKRGYDDLQTIVP--------KAIVLQKTIDYIQFL
1443	T	A	D2HJ32	D2HJ32_AILME	Putative uncharacterized protein (Fragment)	Ailuropoda melanoleuca	RRMKANARERNRMHGLNAALDNLRKVVP--------KIETLRLAKNYIWAL
1444	T	A	D2HJ40	D2HJ40_AILME	Putative uncharacterized protein (Fragment)	Ailuropoda melanoleuca	QRNAANARERARMRVLSKAFSRLKTTLP--------KLDTLRLASSYIAHL
1445	T	A	D2HJL7	D2HJL7_AILME	Putative uncharacterized protein (Fragment)	Ailuropoda melanoleuca	QRILANVRERQRTQSLNEAFAALRKIIP--------KIQTLKLAARYIDFL
1446	T	A	D2HL46	D2HL46_AILME	Putative uncharacterized protein (Fragment)	Ailuropoda melanoleuca	#NAME?
1447	T	A	D2HL57	D2HL57_AILME	Putative uncharacterized protein (Fragment)	Ailuropoda melanoleuca	RKEKSRDAARSRRSQETEVLYQLAHTLP--------KASIMRLTISYLRPP
1448	T	A	D2HL67	D2HL67_AILME	Putative uncharacterized protein (Fragment)	Ailuropoda melanoleuca	RRRNHNILERQRRNDLRSSFLTLRDHVP--------KVVILKKATEYVHSL
1449	T	A	D2HLK9	D2HLK9_AILME	Putative uncharacterized protein (Fragment)	Ailuropoda melanoleuca	RSKTPVDDPMSLLYNMNDCYSKLKELVP--------KMEILQHVIDYILDL
1450	T	A	D2HM72	D2HM72_AILME	Putative uncharacterized protein (Fragment)	Ailuropoda melanoleuca	NSLLHSSKEKLRRERIKYCCEQLRILLP--------SASILEATVDYVKYI
1451	T	A	D2HMA4	D2HMA4_AILME	Putative uncharacterized protein (Fragment)	Ailuropoda melanoleuca	#NAME?
1452	T	A	D2HMZ2	D2HMZ2_AILME	Putative uncharacterized protein (Fragment)	Ailuropoda melanoleuca	RKSSKPIMEKRRRARINESLSQLKTLIL--------KADILEMTVKHLRNL
1453	T	A	D2HN84	D2HN84_AILME	Putative uncharacterized protein (Fragment)	Ailuropoda melanoleuca	RKSLKPLLEKRRRARINASLRQLKGLIL--------KADILEMTVRFLQEL
1454	T	A	D2HNA1	D2HNA1_AILME	Putative uncharacterized protein (Fragment)	Ailuropoda melanoleuca	KKDNHNLIERRRRYNINYRIKELGTLIP--------KGTILKASVEYIKWL
1455	T	A	D2HQ85	D2HQ85_AILME	Putative uncharacterized protein (Fragment)	Ailuropoda melanoleuca	RREIANSNERRRMQSINAGFQSLKTLIP--------KAAILQQTAEYIFSL
1456	T	A	D2HQB5	D2HQB5_AILME	Putative uncharacterized protein (Fragment)	Ailuropoda melanoleuca	GLPRNVLSERERRKRISVSCERLRALLP--------MASVLEMAVQFLRLA
1457	T	A	D2HS20	D2HS20_AILME	Putative uncharacterized protein (Fragment)	Ailuropoda melanoleuca	YRSAHATRERIRVEAFNLAFAELRKLLP--------KIEILRLAICYIS--
1458	T	A	D2HSA4	D2HSA4_AILME	Putative uncharacterized protein (Fragment)	Ailuropoda melanoleuca	#NAME?
1459	T	A	D2HSE8	D2HSE8_AILME	Putative uncharacterized protein (Fragment)	Ailuropoda melanoleuca	RRRAATLREKRRLKKVNEAFEALKRSTL--------KVEILRSAIQYIERL
1460	T	A	D2HT70	D2HT70_AILME	Putative uncharacterized protein (Fragment)	Ailuropoda melanoleuca	LRLNINARERRRMHDLNDALDGLRAVIP--------KIATLLLAKNYILMQ
1461	T	A	D2HT74	D2HT74_AILME	Putative uncharacterized protein (Fragment)	Ailuropoda melanoleuca	RRERHNRMERDRRRRIRICCDELNLLVP--------KATTLQWTTAFLKYI
1462	T	A	D2HTU4	D2HTU4_AILME	Putative uncharacterized protein (Fragment)	Ailuropoda melanoleuca	RRLKANNRERNRMHNLNAALDALREVLP--------KIETLRFAHNYIWAL
1463	T	A	D2HU56	D2HU56_AILME	Putative uncharacterized protein (Fragment)	Ailuropoda melanoleuca	AREAHSQIEKRRRDKMNSFIDELASLVP--------KLTVLRMAVQHMKTL
1464	T	A	D2HVI4	D2HVI4_AILME	Putative uncharacterized protein (Fragment)	Ailuropoda melanoleuca	TGAEKSNPSKRHRDRLNAELDHLASLLP--------KLSVLRLSVSYLRVK
1465	T	A	D2HWB1	D2HWB1_AILME	Putative uncharacterized protein (Fragment)	Ailuropoda melanoleuca	LT---CSGEKWRREQESKYIEELAELIS--------KCAILKETVRQIRQI
1466	T	A	D2HXL9	D2HXL9_AILME	Putative uncharacterized protein (Fragment)	Ailuropoda melanoleuca	KRKNHNFLERKRRNDLRSRFLALRDQVP--------KVVILSKALEYLQAL
1467	T	A	D2HXS0	D2HXS0_AILME	Putative uncharacterized protein (Fragment)	Ailuropoda melanoleuca	KKDNHNLIERRRRFNINDRIKELGTLIP--------KGTILKASVDYIRKL
1468	T	A	D2HXS8	D2HXS8_AILME	Putative uncharacterized protein (Fragment)	Ailuropoda melanoleuca	RRRLSQA---RHRATLAGLFSNLRKMVY--------KWQVLNKAKNHIQEL
1469	T	A	D2HXY0	D2HXY0_AILME	Putative uncharacterized protein (Fragment)	Ailuropoda melanoleuca	RKIFTNTRERWRQQNVNSAFAKLRKLIP--------KNETLRLAMRYINFL
1470	T	A	D2HYE8	D2HYE8_AILME	Putative uncharacterized protein (Fragment)	Ailuropoda melanoleuca	RKRRRGIIEKRRRDRINNSLSELRRLVP--------KAEILQMTVDHLKML
1471	T	A	D2HZ80	D2HZ80_AILME	Putative uncharacterized protein (Fragment)	Ailuropoda melanoleuca	GRSVHNELEKRRRAQLKRCLEQLKQQMP--------TLSLLRWARMHIQKL
1472	T	A	D2HZI8	D2HZI8_AILME	Putative uncharacterized protein (Fragment)	Ailuropoda melanoleuca	RRIFTNSRERWRQQNVNGAFAELRKLIP--------KNEILRLAMKYINFL
1473	T	A	D2I0U1	D2I0U1_AILME	Putative uncharacterized protein (Fragment)	Ailuropoda melanoleuca	RRAQHNEVERRRRDKINNWIVQLSKIIP--------KGGILSKACDYIQEL
1474	T	A	D2I0V4	D2I0V4_AILME	Putative uncharacterized protein (Fragment)	Ailuropoda melanoleuca	RRKAATMRERRRLSKVNEAFETLKRCTS--------KVEILRNAIRYIEGL
1475	T	A	D2I280	D2I280_AILME	Putative uncharacterized protein (Fragment)	Ailuropoda melanoleuca	RRTTHNIIEKRYRSSINDKIIELKDLVM--------KSGVLRKAIDYIKYL
1476	T	A	D2I597	D2I597_AILME	Putative uncharacterized protein (Fragment)	Ailuropoda melanoleuca	#NAME?
1477	T	A	D2I5J7	D2I5J7_AILME	Putative uncharacterized protein (Fragment)	Ailuropoda melanoleuca	RKEKSRDAARSRRGKENFEFYELAKLLP--------KASIIRLTISYLKMR
1478	T	A	D2I638	D2I638_AILME	Putative uncharacterized protein (Fragment)	Ailuropoda melanoleuca	RRVKANARERTRMHGLNDALDNLRRVMP--------KIETLRLARNYIWAL
1479	T	A	Q6WDD8	Q6WDD8_AKOBO	C-myc (Fragment)	Akodon boliviensis	KRRTHNVLERQRRNELKRSFFALRDQIP--------KVVILKKATAYVLSI
1480	T	A	B8LFL8	B8LFL8_9TELE	Cellular myelocytomatosis oncogene (Fragment)	Akrokolioplax bicornis	KRRTHNVLERQRRNELKLSFFALRDEIP--------KVVILKKATECIHSM
1481	T	A	B2WYY6	B2WYY6_ALAAR	C-myc (Fragment)	Alauda arvensis	KRRTHNVLERQRRNELKLSFFALRDQIP--------KVVILKKATEYVLSI
1482	T	A	Q8JI89	Q8JI89_ALAAR	C-myc (Fragment)	Alauda arvensis	KRRTHNVLERQRRNELKLSFFALRDQIP--------KVVILKKATEYVLSI
1483	T	A	Q98T30	Q98T30_ALCAT	C-myc proto-oncogene (Fragment)	Alcedo atthis	KRRTHNVLERQRRNELKLSFFALRDQIP--------KVVILKKATEYVLSI
1484	T	A	B4Z9G5	B4Z9G5_9AVES	V-myc myelocytomatosis viral oncogene-like protein (Fragment)	Alcedo leucogaster	KRRTHNVLERQRRNELKLSFFALRDQIP--------KVVILKKATEYVLSI
1485	T	A	B4Z9G6	B4Z9G6_ALELA	V-myc myelocytomatosis viral oncogene-like protein (Fragment)	Alectura lathami	KRRTHNVLERQRRNELKLSFFALRDQIP--------KVVILKKATEYVLSI
1486	T	A	Q98SW8	Q98SW8_ALELA	C-myc proto-oncogene (Fragment)	Alectura lathami	KRRTHNVLERQRRNELKLSFFALRDQIP--------KVVILKKATEYVLSI
1487	T	A	B4Z9G7	B4Z9G7_9PSIT	V-myc myelocytomatosis viral oncogene-like protein (Fragment)	Alisterus scapularis	KRRTHNVLERQRRNELKLSFFALRDQIP--------KVVILKKATEYVLSI
1488	T	A	Q6XC42	Q6XC42_9RODE	C-myc protein (Fragment)	Allactaga sibirica	KRRTHNVLERQRRNELKRSFFALRDQIP--------KVVILKKATAYILSV
1489	T	A	Q7T238	Q7T238_ALLMI	C-myc (Fragment)	Alligator mississippiensis	KRRTHNVLERQRRNELKLSFFALRDEIP--------KVVILKKATEYVISI
1490	T	A	B3SPR1	B3SPR1_ALLSI	C-myc (Fragment)	Alligator sinensis	KRRTHNVLERQRRNELKLSFFALRDEIP--------KVVILKKATEYVISI
1491	T	A	Q32TR8	Q32TR8_9NEOB	C-myc (Fragment)	Allophryne ruthveni	KRRTHNVLERQRRNELKLSFFALRDQIP--------KVVILKKATEYVISL
1492	T	A	Q5TLY7	Q5TLY7_ALTCL	MITF-A (Fragment)	Altolamprologus calvus	KKDNHNLIERRRRFNINDRIKELGTLIP--------KGTILKASVDYIRKL
1493	T	A	C9WIU8	C9WIU8_AMATZ	Myelocytomatosis viral oncogene-like protein (Fragment)	Amazilia tzcatl handleyi	KRRTHNVLERQRRNELKLSFFALRDQIP--------KVVILKKATEYVLSI
1494	T	A	Q8UV10	Q8UV10_AMABR	Proto-oncogene protein (Fragment)	Amazonetta brasiliensis	KRRTHNVLERQRRNELKLSFFALRDQIP--------KVVILKKATEYVLSI
1495	T	A	B7UDD0	B7UDD0_AMBME	Transcription factor Myf5 (Fragment)	Ambystoma mexicanum	RRKAATMRERRRLKKVNSAFETLKRCTT--------KVEILRNAISYIESL
1496	T	A	B8RG38	B8RG38_AMBME	Twist-like protein (Fragment)	Ambystoma mexicanum	#NAME?
1497	T	A	Q90Y06	Q90Y06_AMBME	Stem cell leukemia protein SCL	Ambystoma mexicanum	RRIFTNSRERWRQQNVNGAFAELRKLIP--------KNEILRLAMKYINFL
1498	T	A	Q6Q378	Q6Q378_9TELE	Myogenin	Ameiurus catus	RRRAATLREKRRLKKVNEAFEALKRSTL--------KVEILRSAIQYIERL
1499	T	A	Q6Q379	Q6Q379_9TELE	MyoD	Ameiurus catus	RRKAATMRERRRLSKVNDAFETLKRCTS--------KVEILRNAISYIESL
1500	T	A	B4Z9F6	B4Z9F6_ANAPL	V-myc myelocytomatosis viral oncogene-like protein (Fragment)	Anas platyrhynchos	KRRTHNVLERQRRNELKLSFFALRDQIP--------KVVILKKATEYVLSI
1501	T	A	C3U0I1	C3U0I1_ANAPL	Myogenic differentiation 1	Anas platyrhynchos	RRKAATMRERRRLSKVNEAFETLKRCTS--------KVEILRNAIRYIESL
1502	T	A	D5FZH6	D5FZH6_ANAPL	Myogenic regulation factor 4	Anas platyrhynchos	RRKAATLRERRRLKKINEAFEALKRRTV--------KVEILRSAISYIERL
1503	T	A	D6BU30	D6BU30_ANAPL	Myogenic factor 5	Anas platyrhynchos	RRKAATMRERRRLKKVNQAFETLKRCTT--------KVEILRNAIRYIESL
1504	T	A	E5CYI9	E5CYI9_ANAPL	Myogenic factor MyoG	Anas platyrhynchos	RRRAATLREKRRLKKVNEAFEALKRSTL--------KVEILRSAIQYIERL
1505	T	A	Q3YED0	Q3YED0_ANAPL	Myogenin (Fragment)	Anas platyrhynchos	RRRAATLREKRRLKKVNEAFEALKRSTL--------KVEILRSAIQYIERL
1506	T	A	Q5QFI0	Q5QFI0_ANAPL	Sterol regulatory element binding protein 1 (Fragment)	Anas platyrhynchos	#NAME?
1507	T	A	Q98T13	Q98T13_ANAPL	C-myc proto-oncogene (Fragment)	Anas platyrhynchos	KRRTHNVLERQRRNELKLSFFALRDQIP--------KVVILKKATEYVLSI
1508	T	A	Q6WDD4	Q6WDD4_9RODE	C-myc (Fragment)	Andinomys edax	KRRTHNVLERQRRNELKRSFFALRDQIP--------KVVILKKATAYVLSI
1509	T	A	C7BVS0	C7BVS0_9BILA	Putative MAD-Like family member	Angiostrongylus cantonensis	SRAAHNELEKTRRANLRGCLETLKTLVP--------TLALLTRARDHIKQL
1510	T	A	B4Z9G8	B4Z9G8_ANHAN	V-myc myelocytomatosis viral oncogene-like protein (Fragment)	Anhinga anhinga	KRRTHNVLERQRRNELKLSFFALRDQIP--------KVVILKKATEYVLSI
1511	T	A	Q0GBD3	Q0GBD3_ANHAN	Proto-oncogene protein (Fragment)	Anhinga anhinga	KRRTHNVLERQRRNELKLSFFALRDQIP--------KVVILKKATEYVLSI
1512	T	A	A0NBL8	A0NBL8_ANOGA		ANOGA	MVAMATVVERRRRFNINDKIKELGTLLP--------KGTILKGTVDYVKEL
1513	T	A	Q7PR97	Q7PR97_ANOGA		ANOGA	RKEKSRDAARCRRSRETEIFQDLASLLP--------KASVMRLSIAFLKAR
1514	T	A	A7Z092	A7Z092_ANOCA	Twist1	Anolis carolinensis	QRVMANVRERQRTQSLNEAFAALRKIIP--------KIQTLKLAARYIDFL
1515	T	A	E3WIY3	E3WIY3_ANODA	Putative uncharacterized protein	Anopheles darlingi	RR---NARERNRVKQVNNGFANLRQHIP--------KVDTLRLAVEYIRSL
1516	T	A	E3WJ65	E3WJ65_ANODA	Putative uncharacterized protein	Anopheles darlingi	KRAHHNALERKRRDHIKDSFTSLRDSVP--------RAQILKKAAEYIMFM
1517	T	A	E3WJS8	E3WJS8_ANODA	Putative uncharacterized protein	Anopheles darlingi	QRNAANARERARMRVLSKAFFNLKRNIP--------KLDTLRLAKNYINYL
1518	T	A	E3WK11	E3WK11_ANODA	Putative uncharacterized protein	Anopheles darlingi	KRKSRNLSEKKRRDQFNLLVNELSSMVS--------KSTVLKSTIAFLKSH
1519	T	A	E3WKB1	E3WKB1_ANODA	Putative uncharacterized protein	Anopheles darlingi	RKEKSRDAARCRRSRETEIFQDLASLLP--------KASVMRLSIAYLRAR
1520	T	A	E3WKE3	E3WKE3_ANODA	Putative uncharacterized protein	Anopheles darlingi	SMEQNRIWEKERRERLNKSFEDLQRLLP--------KIEILQKAIELIGKL
1521	T	A	E3WKX5	E3WKX5_ANODA	Putative uncharacterized protein	Anopheles darlingi	#NAME?
1522	T	A	E3WMJ4	E3WMJ4_ANODA	Putative uncharacterized protein	Anopheles darlingi	YRTAHATRERIRVEAFNVAFTELRKLLP--------KIEILKLAICYISYL
1523	T	A	E3WNH7	E3WNH7_ANODA	Putative uncharacterized protein	Anopheles darlingi	RRNTANKKERRRTQSINSAYTSLRDRIP--------KIKTLRLAISYIAHL
1524	T	A	E3WNQ3	E3WNQ3_ANODA	Putative uncharacterized protein	Anopheles darlingi	QRRQANARERFRTHSVNSAFNSLRQLIP--------KIETLRLAKSYISHL
1525	T	A	E3WR26	E3WR26_ANODA	Putative uncharacterized protein	Anopheles darlingi	KRSAHNAIERRYRTSINSCIVELKNMVV--------KSAILRKAIDHIRYL
1526	T	A	E3WR46	E3WR46_ANODA	Putative uncharacterized protein	Anopheles darlingi	RRKAATMRERRRLRKVNEAFEVLKRRTN--------KVEILRNAIEYIDSL
1527	T	A	E3WSI1	E3WSI1_ANODA	Putative uncharacterized protein	Anopheles darlingi	RKEKSRDAARSRRGKENYEFYELAKMLP--------KASIIRLTISYLKLK
1528	T	A	E3WSQ5	E3WSQ5_ANODA	Putative uncharacterized protein	Anopheles darlingi	SQINKCNNEKRRRELENEYIEQLGEFLQ--------KAAILSEVVRTFRHM
1529	T	A	E3WSZ5	E3WSZ5_ANODA	Putative uncharacterized protein	Anopheles darlingi	DPLSHRIIEKRRRDRMNSCLADLSRLIP--------KTEIIEMAIRHLKNL
1530	T	A	E3WXB7	E3WXB7_ANODA	Putative uncharacterized protein	Anopheles darlingi	RRLAANARERKRMQSLNDAFDRLRQYLP--------KHETLQMAQTYITAL
1531	T	A	E3WY99	E3WY99_ANODA	Putative uncharacterized protein	Anopheles darlingi	RRLAANARERKRMNSLNVAFDRLREIVP--------KFETLQMAQTYISAL
1532	T	A	E3WYR6	E3WYR6_ANODA	Putative uncharacterized protein	Anopheles darlingi	RKMFTNTRERWRQQNVSGAFAELRKLVP--------KNEILRMAIRYIRLL
1533	T	A	E3WZB3	E3WZB3_ANODA	Putative uncharacterized protein	Anopheles darlingi	MKEKSKNAARSRREKENAEFLELAKLLP--------KASIIRLTTSYLKMR
1534	T	A	E3X3K6	E3X3K6_ANODA	Putative uncharacterized protein	Anopheles darlingi	RRIEANARERTRVHTISAAYEKLRHAIP--------KLSILRIACSYILTL
1535	T	A	E3X3Y3	E3X3Y3_ANODA	Putative uncharacterized protein	Anopheles darlingi	VRQRHREVEN--DPEIQMYLSKLKDLVP--------KLEVIQNVIDYICEL
1536	T	A	E3X4F2	E3X4F2_ANODA	Putative uncharacterized protein	Anopheles darlingi	RRKTANARERSRMREINSAFENLRRAVP--------KITTLRMAMKYIRIL
1537	T	A	E3X4Z8	E3X4Z8_ANODA	Putative uncharacterized protein	Anopheles darlingi	RKVMKPMLERKRRARINRCLDELKELMV--------KADILELTVRHLHKL
1538	T	A	E3X5S3	E3X5S3_ANODA	Putative uncharacterized protein	Anopheles darlingi	RRLESNERERMRMHSLNDAFQSLREVIP--------KIETLTLAKNYITAL
1539	T	A	E3X6B3	E3X6B3_ANODA	Putative uncharacterized protein	Anopheles darlingi	RRLAANARERRRMNSLNDAFDRLRDVVP--------KFETLQMAQTYIAAL
1540	T	A	E3X6K6	E3X6K6_ANODA	Putative uncharacterized protein	Anopheles darlingi	RQQQTSVRERKRMMRINSAFDELRVHVP--------KIDTLRLAIAYIALL
1541	T	A	E3X8D0	E3X8D0_ANODA	Putative uncharacterized protein	Anopheles darlingi	RR---NARERNRVQQVNNGFAALRQRIP--------KVETLRMAVEYIKSL
1542	T	A	E3XAE4	E3XAE4_ANODA	Putative uncharacterized protein	Anopheles darlingi	RRLKANDRERNRMHTLNEALERLRLTLP--------KIETLRFAYNYIFSL
1543	T	A	E3XCZ6	E3XCZ6_ANODA	Putative uncharacterized protein	Anopheles darlingi	KKQNHSEIEKRRRDKMNTYITELSAMIP--------KLTVLRMAVQHLKTI
1544	T	A	E3XDN5	E3XDN5_ANODA	Putative uncharacterized protein	Anopheles darlingi	RKRRRGVIEKKRRDRINSSLTELKRLVP--------KAEILQLTVDHLKAL
1545	T	A	E3XE22	E3XE22_ANODA	Putative uncharacterized protein	Anopheles darlingi	VRLNINARERRRMHDLNDALDELRSVIP--------KIATLLLAKNYILMQ
1546	T	A	E3XE89	E3XE89_ANODA	Putative uncharacterized protein	Anopheles darlingi	TREVHNKLEKNRRAHLKECFEQLKKQLS--------NLSILHAAIRHIQVL
1547	T	A	E3XEP2	E3XEP2_ANODA	Putative uncharacterized protein	Anopheles darlingi	RRANHNEIERRRRDKINNWIHELNKIIP--------KGGILAKACEYITRL
1548	T	A	E3XFC7	E3XFC7_ANODA	Putative uncharacterized protein	Anopheles darlingi	QRQAANLRERRRMQSINEAFEGLRTHIP--------KVDTLKLAISYISFL
1549	T	A	E3XFW5	E3XFW5_ANODA	Putative uncharacterized protein	Anopheles darlingi	RRTGHIHAEQKRRYNIKNGFDTLHSLIP--------KAAMLQKGADYIKQL
1550	T	A	A0NE63	A0NE63_ANOGA	AGAP008814-PA (Fragment)	Anopheles gambiae	RRQANNARERIRIRDINEALKELGRMCM--------KLGILNMAVEVIMTL
1551	T	A	A0NEK0	A0NEK0_ANOGA	AGAP005930-PA	Anopheles gambiae	RRLKANDRERNRMHTLNEALERLRLTLP--------KIETLRFAYNYIFSL
1552	T	A	A0NF80	A0NF80_ANOGA	AGAP007944-PA	Anopheles gambiae	GRVRQRYRECENDPEIQVYLTKLKDLVP--------KLEVIRNAIDYICEL
1553	T	A	A0NG48	A0NG48_ANOGA	AGAP010259-PA (Fragment)	Anopheles gambiae	EGITKSNPSKRHRERLNAELDLLASLLP--------RLSILRLSVSYLRIK
1554	T	A	A7UUJ3	A7UUJ3_ANOGA	AGAP000878-PA	Anopheles gambiae	RR---NARERNRVQQVNNGFAALRQRIP--------KVETLRMAVEYIKSL
1555	T	A	A7UV18	A7UV18_ANOGA	AGAP009806-PA (Fragment)	Anopheles gambiae	RRTGHIHAEQKRRYNIKNGFDTLHSLIP--------KAAMLQKGADYIKQL
1556	T	A	A7UV36	A7UV36_ANOGA	AGAP009664-PA (Fragment)	Anopheles gambiae	SQINKCNNEKRRRELENEYIEQLGEFLQ--------KAAILSEVVRTFRHM
1557	T	A	Q5TNI3	Q5TNI3_ANOGA	AGAP009227-PA (Fragment)	Anopheles gambiae	VRLNINARERRRMHDLNDALDELRSVIP--------KIATLLLAKNYILMQ
1558	T	A	Q5TRI4	Q5TRI4_ANOGA	AGAP005655-PA	Anopheles gambiae	KKQNHSEIEKRRRDKMNTYITELSAMIP--------KLTVLRMAVQHLKTI
1559	T	A	Q5TT24	Q5TT24_ANOGA	AGAP004299-PA	Anopheles gambiae	RKMFSNTRERWRQQNVSGAFAELRKLVP--------KNEILRMAIRYIRLL
1560	T	A	Q5TTG9	Q5TTG9_ANOGA	AGAP003186-PA	Anopheles gambiae	RRANHNEIERRRRDKINNWIHELNKIIP--------KGGILAKACEYITRL
1561	T	A	Q5TWS8	Q5TWS8_ANOGA	AGAP007241-PA	Anopheles gambiae	KRKKANQRERNRMHGLNDALDRLRMCVP--------KIDTLRLAQNYIAVL
1562	T	A	Q5TWX7	Q5TWX7_ANOGA	AGAP007450-PA	Anopheles gambiae	RKRRRGVIEKKRRDRINSSLTELKRLVP--------KAEILQLTVDHLKAL
1563	T	A	Q5TX46	Q5TX46_ANOGA	AGAP007696-PA	Anopheles gambiae	RVQRHRDGEN---DEIKLYLSKLRELVP--------KLEVIQNVIDYICEL
1564	T	A	Q7PFT6	Q7PFT6_ANOGA	AGAP003756-PA	Anopheles gambiae	QRRAANIRERRRMFNLNEAFDKLRRKVP--------RIETLRLAITYIGFM
1565	T	A	Q7PM78	Q7PM78_ANOGA	AGAP010259-PB	Anopheles gambiae	EGITKSNPSKRHRERLNAELDLLASLLP--------RLSILRLSVSYLRIK
1566	T	A	Q7PNK3	Q7PNK3_ANOGA	AGAP000876-PA	Anopheles gambiae	RR---NARERNRVKQVNNGFANLRQHIP--------KVDTLRLAVEYIRSL
1567	T	A	Q7PQT6	Q7PQT6_ANOGA	AGAP003177-PA	Anopheles gambiae	KRAHHNALERKRRDHIKDSFTSLRDSVP--------RAQILKKAAEYIQFM
1568	T	A	Q7PS41	Q7PS41_ANOGA	AGAP000076-PA	Anopheles gambiae	KRSAHNAIERRYRTSINSCIVELKNIVV--------KSAILRKAIDHIRHL
1569	T	A	Q7PUF5	Q7PUF5_ANOGA	AGAP001448-PA	Anopheles gambiae	QRQAANLRERRRMQSINEAFEGLRTHIP--------KVDTLKLAISYISFL
1570	T	A	Q7PUZ5	Q7PUZ5_ANOGA	AGAP012346-PA	Anopheles gambiae	RKTNKPIMEKKRRARINNYLNDLKSLLL--------KADILDLTVKHLQDV
1571	T	A	Q7PY44	Q7PY44_ANOGA	AGAP001740-PA	Anopheles gambiae	RRLAANARERKRMKGLNEAFDRLRQYLP--------KHETLQMAQSYISAL
1572	T	A	Q7PY45	Q7PY45_ANOGA	AGAP001741-PA	Anopheles gambiae	RRLAANARERKRMQNLNDAFDRLRQYLP--------KHETLQMAQTYITAL
1573	T	A	Q7Q022	Q7Q022_ANOGA	AGAP012215-PA (Fragment)	Anopheles gambiae	PSPQNRIWEKERRERLNKTFDDLQRLLP--------KVEILQRAIEHINKL
1574	T	A	Q7Q0A0	Q7Q0A0_ANOGA	AGAP012342-PA (Fragment)	Anopheles gambiae	RKVMKPMLERKRRARINRCLDELKELMV--------KADILELTVRHLHKL
1575	T	A	Q7Q0Z1	Q7Q0Z1_ANOGA	AGAP010058-PA (Fragment)	Anopheles gambiae	MKEKSKNAARSRREKENVEFLELAKLLP--------KASIIRLTTSYLKMR
1576	T	A	Q7Q142	Q7Q142_ANOGA	AGAP009983-PA	Anopheles gambiae	RRIEANARERTRVHTISAAYEKLRRAIP--------KLSILRIACSYILTL
1577	T	A	Q7Q3D4	Q7Q3D4_ANOGA	AGAP007822-PA (Fragment)	Anopheles gambiae	RRLAANARERKRMNSLNVAFDRLREIVP--------KFETLQMAQTYINAL
1578	T	A	Q7Q3D6	Q7Q3D6_ANOGA	AGAP007824-PA	Anopheles gambiae	RRLAANARERRRMNSLNDAFDRLRDVVP--------KFETLQMAQTYIAAL
1579	T	A	Q7Q509	Q7Q509_ANOGA	AGAP006699-PA	Anopheles gambiae	RRSNKPIMEKRRRARINNCLNELKTLIL--------KADILEMTVKHLENL
1580	T	A	Q7Q6R8	Q7Q6R8_ANOGA	AGAP005711-PA	Anopheles gambiae	KRKSRNLSEKKRRDQFNLLVNELSSMVS--------KSTVLKSTIAFLKSH
1581	T	A	Q7Q813	Q7Q813_ANOGA	AGAP004907-PA	Anopheles gambiae	YRTAHATRERIRVEAFNVAFSELRKLLP--------KIEILKLAICYISYL
1582	T	A	Q7QA78	Q7QA78_ANOGA	AGAP004386-PA	Anopheles gambiae	RRNTANKKERRRTQSINSAYTSLRDRIP--------KIKTLRLAISYIAHL
1583	T	A	Q7QE88	Q7QE88_ANOGA	AGAP000773-PA	Anopheles gambiae	MKEKSKNAARSRREKENAEFLELAKLLP--------KASIIRLTTSYLKMR
1584	T	A	Q7QEF2	Q7QEF2_ANOGA	AGAP000682-PA	Anopheles gambiae	RREAHTQAEQKRRDAIKKGYDSLQELVP--------KASVLQKSIDYIGYL
1585	T	A	Q7QEL9	Q7QEL9_ANOGA	AGAP000056-PA	Anopheles gambiae	RKEKSRDAARSRRGKENYEFYELAKMLP--------KASIIRLTISYLKLK
1586	T	A	Q7QFS1	Q7QFS1_ANOGA	AGAP003876-PA	Anopheles gambiae	RRKTANARERSRMREINSAFENLRRAVP--------KITTLRLAMKYIRIL
1587	T	A	Q7QFU3	Q7QFU3_ANOGA	AGAP003844-PA	Anopheles gambiae	DPLSHRIIEKRRRDRMNSCLADLSRLIP--------KTEIIEMAIRHLKNL
1588	T	A	Q7QG11	Q7QG11_ANOGA	AGAP003739-PA	Anopheles gambiae	QRQQTNVRERKRMMRINSAFDELRVHVP--------KIDTLRLAIAYIALL
1589	T	A	Q7QIX9	Q7QIX9_ANOGA	AGAP007124-PA	Anopheles gambiae	QRNAANARERARMRVLSKAFFNLKRNIP--------KLDTLRLAKNYITYL
1590	T	A	Q95VY6	Q95VY6_ANOGA	Basic helix-loop-helix transcription factor ASH	Anopheles gambiae	RR---NARERNRVKQVNNGFANLRQHIP--------KVDTLRLAVEYIRSL
1591	T	A	Q7QNA5	Q7QNA5_ANOGA	AGAP012873-PA (Fragment)	Anopheles gambiae str. PEST	KR---------RRDKMNTYITELSAMIP--------KLTVLRMAVQHLKTI
1592	T	A	Q18MH5	Q18MH5_ANOST	Arylhydrocarbon receptor nuclear translocator homolog b isoform	Anopheles stephensi	SRENHCEIERRRRNKMTAYITELSDMVP--------KLTILRMAVAHMKAL
1593	T	A	Q18MH6	Q18MH6_ANOST	Arylhydrocarbon receptor nuclear translocator homolog a isoform	Anopheles stephensi	SRENHCEIERRRRNKMTAYITELSDMVP--------KLTILRMAVAHMKAL
1594	T	A	Q18MH7	Q18MH7_ANOST	Arylhydrocarbon receptor homolog b isoform	Anopheles stephensi	EGITKSNPSKRHRERLNAELDLLASLLP--------RLSILRLSVSYLRIK
1595	T	A	Q18MH8	Q18MH8_ANOST	Arylhydrocarbon receptor homolog a isoform	Anopheles stephensi	EGITKSNPSKRHRERLNAELDLLASLLP--------RLSILRLSVSYLRIK
1596	T	A	C3KHA6	C3KHA6_ANOFI	DNA-binding protein inhibitor ID-3	Anoplopoma fimbria	SRNKHSCLEEPLLCDMNDCYSKLKELVP--------QVEILQHVIDYIFDL
1597	T	A	C3KIG5	C3KIG5_ANOFI	Max-interacting transcriptional repressor MAD4	Anoplopoma fimbria	ARV--CV---CRRAKLRLYLEQLKKLVP--------TLSLLKRAKMHIKVL
1598	T	A	Q32TP1	Q32TP1_9NEOB	C-myc (Fragment)	Anotheca spinosa	KRRTHNVLERQRRNELKLSFFALRDQIP--------KVVILKKATEYVISM
1599	T	A	A5JUW8	A5JUW8_9AVES	Sterol regulatory element binding protein 2 (Fragment)	Anser anser	RRTTHNIIEKRYRSSINDKIIELKDLIM--------KSGVLRKAIDYIKYL
1600	T	A	Q2PYN7	Q2PYN7_9AVES	MyoG (Fragment)	Anser anser	RRRAATLREKRRLKRVNEAFEALKRSTL--------KVEILRSAIQYIERL
1601	T	A	A5JUW9	A5JUW9_ANSCY	Sterol regulatory element binding protein 2 (Fragment)	Anser cygnoides	RRTTHNIIEKRYRSSINDKIIELKDLIM--------KSGVLRKAIDYIKYL
1602	T	A	B4Z9G9	B4Z9G9_9AVES	V-myc myelocytomatosis viral oncogene-like protein (Fragment)	Anser erythropus	KRRTHNVLERQRRNELKLSFFALRDQIP--------KVVILKKATEYVLSI
1603	T	A	Q7T233	Q7T233_ANSSE	C-myc (Fragment)	Anseranas semipalmata	KRRTHNVLERQRRNELKLSFFALRDQIP--------KVVILKKATEYVLSI
1604	T	A	Q8UV09	Q8UV09_ANSSE	Proto-oncogene protein (Fragment)	Anseranas semipalmata	KRRTHNVLERQRRNELKLSFFALRDQIP--------KVVILKKATEYVLSI
1605	T	A	Q6VRU5	Q6VRU5_ANTPE	BMAL	Antheraea pernyi	KKQNHSEIEKRRRDKMNTYISELSSMVP--------KLTVLRMAVQHLRSV
1606	T	A	Q6VRU6	Q6VRU6_ANTPE	CLOCK	Antheraea pernyi	KRRTRNLSEKKRRDQFNLLINELSSLVT--------KSTVLKSTISFLRNH
1607	T	A	Q8JIA3	Q8JIA3_9PASE	C-myc (Fragment)	Anthus trivialis	KRRTHNVLERQRRNELKLSFFALRDEIP--------KVVILKKATEYVLSI
1608	T	A	Q8JH12	Q8JH12_9FURN	C-myc proto-oncogene (Fragment)	Anumbius annumbi	KRRTHNVLERQRRNELKLSFFALRDQIP--------KVVILKKATEYVLSI
1609	T	A	B8LFJ3	B8LFJ3_9TELE	Cellular myelocytomatosis oncogene (Fragment)	Aphyocypris chinensis	KRRTHNVLERQRRNELKLSFFVLRDEIP--------KVVILKKATECIHSM
1610	T	A	Q14VH3	Q14VH3_APIME	MAX dimerization protein	Apis mellifera	SRTTHNELEKNRRAHLRNCLEKLKVLVP--------TLGLLTKAKRFIKSL
1611	T	A	Q5W1Q9	Q5W1Q9_APIME	Twist protein	Apis mellifera	QRVMANVRERQRTQSLNEAFAALRKIIP--------KIQTLKLATRYIDFL
1612	T	A	Q6XC41	Q6XC41_APLRU	C-myc protein (Fragment)	Aplodontia rufa	KRRTHNVLERQRRNELKRSFFALRDQIP--------KVVILKKATAHILSV
1613	T	A	D0FZF5	D0FZF5_9MURI	Aryl hydrocarbon receptor	Apodemus speciosus	AEGIKSNPSKRHRDRLNTELDRLASLLP--------KLSVLRLSVSYLRAK
1614	T	A	Q6WDF4	Q6WDF4_APOHY	C-myc (Fragment)	Apomys hylocoetes	KRRTHNVLERQRRNELKRSFFALRDQIP--------KVVILKKATAYILSI
1615	T	A	B4Z9E9	B4Z9E9_APTAU	V-myc myelocytomatosis viral oncogene-like protein (Fragment)	Apteryx australis	KRRTHNVLERQRRNELKLSFFALRDQIP--------KVVILKKATEYVLSI
1616	T	A	Q0GB82	Q0GB82_APTAU	Proto-oncogene protein (Fragment)	Apteryx australis	KRRTHNVLERQRRNELKLSFFALRDQIP--------KVVILKKATEYVLSI
1617	T	A	Q98T37	Q98T37_APUAP	C-myc proto-oncogene (Fragment)	Apus apus	KRRTHNVLERQRRNELKLSFFALRDQIP--------KVVILKKATEYVLSI
1618	T	A	Q0GBD2	Q0GBD2_9GRUI	Proto-oncogene protein (Fragment)	Aramides ypecaha	KRRTHNVLERQRRXELKLSFFALRDQIP--------KVVILKKATEXVLSI
1619	T	A	B4Z9H0	B4Z9H0_ARAGA	V-myc myelocytomatosis viral oncogene-like protein (Fragment)	Aramus guarauna	KRRTHNVLERQRRNELKLSFFALRDQIP--------KVVILKKATEYVLSI
1620	T	A	Q0GBD1	Q0GBD1_ARAGA	Proto-oncogene protein (Fragment)	Aramus guarauna	KRRTHNVLERQRRNELKLSFFALRDQIP--------KVVILKKATEYVLSI
1621	T	A	Q86G56	Q86G56_9MYRI	Putative Ash protein	Archispirostreptus sp. HD-2003	RR---NERERNRVKLVNLGFATLREHVP--------KVETLRSAVEYIRKL
1622	T	A	Q0GBD0	Q0GBD0_9AVES	Proto-oncogene protein (Fragment)	Ardea cocoi	KRRTHNVLERQRRNELKLSFFALRDQIP--------KVVILKKATEYVLSI
1623	T	A	B4Z9H1	B4Z9H1_ARDHE	V-myc myelocytomatosis viral oncogene-like protein (Fragment)	Ardea herodias	KRRTHNVLERQRRNELKLSFFALRDQIP--------KVVILKKATEYVLSI
1624	T	A	B4Z9J0	B4Z9J0_9GRUI	V-myc myelocytomatosis viral oncogene-like protein (Fragment)	Ardeotis kori	KRRTHNVLERQRRNELKLSFFALRDQIP--------KVVILKKATEYVLSI
1625	T	A	B4Z9H2	B4Z9H2_AREIN	V-myc myelocytomatosis viral oncogene-like protein (Fragment)	Arenaria interpres	KRRTHNVLERQRRNELKLSFFALRDQIP--------KVVILKKATEYVLSI
1626	T	A	Q8I812	Q8I812_ARTSF	Trachealess (Fragment)	Artemia franciscana	RKEKSTDAARSRRGKENYEFYELAKMLP--------KASIIRLTIAFLKLK
1627	T	A	C5ILC7	C5ILC7_9CRUS	Trachealess	Artemia sinica	RKEKSRDAARSRRGKENYEFYELAKMLP--------KASIIRLTIAFLKLK
1628	T	A	Q7TSR2	Q7TSR2_9MURI	BHLH/PAS domain protein Bmal1 (Fragment)	Arvicanthis ansorgei	AREAHSQIEKRRRDKMNSFIDELASLVP--------KLTVLRMAVQHMKTL
1629	T	A	Q6WDE9	Q6WDE9_ARVSO	C-myc (Fragment)	Arvicanthis somalicus	KRRTHNVLERQRRNELKRSFFALRDQIP--------KVVILKKATAYILSI
1630	T	A	E0D3G9	E0D3G9_ASCSU	Aryl hydrocarbon receptor nuclear translocator	Ascaris suum	ARENHSEIERRRRNKMTHYINELAEMVP--------KLTILRMAVSHMKAI
1631	T	A	Q98T44	Q98T44_ASIFL	C-myc proto-oncogene (Fragment)	Asio flammeus	KRRTHNVLERQRRNELKLSFFALRDQIP--------KVVILKKATEYVLSI
1632	T	A	A5H730	A5H730_9TELE	Hypoxia-inducible factor 1 alpha	Aspius aspius	RKEKSRDAARSRRGKESEVFYELAHQLP--------KASIMRLAISYLRMR
1633	T	A	Q8JH16	Q8JH16_9FURN	C-myc proto-oncogene (Fragment)	Asthenes cactorum	KRRTHNVLERQRRNELKLSFFALRDQIP--------KVVILKKATEYVLSI
1634	T	A	A2D4Q2	A2D4Q2_ATEGE	SIM1 (Fragment)	Ateles geoffroyi	MKEKSKNAARTRREKENSEFYELAKLLP--------KASIIRLTTSYLKMR
1635	T	A	A2D4T3	A2D4T3_ATEGE	MYC (Fragment)	Ateles geoffroyi	KRRTHNVLERQRRNELKRSFFALRDQIP--------KVVILKKATAYILSV
1636	T	A	Q32TR7	Q32TR7_9NEOB	C-myc (Fragment)	Atelopus peruensis	KRRTHNVLERQRRNELKLSFFALRDQIP--------KVVILKKATEYVISM
1637	T	A	Q05J77	Q05J77_9HYME	CYCLE (Fragment)	Athalia rosae	KKQNHSEIEKRRRDKMNTYITELSAMVP--------KLTVLRMAVQHLKTI
1638	T	A	B4Z9U2	B4Z9U2_ATHCN	V-myc myelocytomatosis viral oncogene-like protein (Fragment)	Athene cunicularia	KRRTHNVLERQRRNELKLSFFALRDQIP--------KVVILKKATEYVLSI
1639	T	A	Q6WDD3	Q6WDD3_9RODE	C-myc (Fragment)	Auliscomys sublimis	KRRTHNVLERQRRNELKRSFFALRDQIP--------KVVILKKATAYVLSI
1640	T	A	Q5TLY6	Q5TLY6_9CICH	MITF-A (Fragment)	Aulonocara sp. 01	KKDNHNLIERRRRFNINDRIKELGTLIP--------KGTILKASVDYIRKL
1641	T	A	B4Z9H3	B4Z9H3_AYTAM	V-myc myelocytomatosis viral oncogene-like protein (Fragment)	Aythya americana	KRRTHNVLERQRRNELKLSFFALRDQIP--------KVVILKKATEYVLSI
1642	T	A	C9K5T3	C9K5T3_BACCU	Cycle protein	Bactrocera cucurbitae	RKQNHSEIEKRRRDKMNTYINELSSMIP--------KLTVLKYTVQHLRSI
1643	T	A	B4Z9H4	B4Z9H4_9AVES	V-myc myelocytomatosis viral oncogene-like protein (Fragment)	Balaeniceps rex	KRRTHNVLERQRRNELKLSFFALRDQIP--------KVVILKKATEYVLSI
1644	T	A	Q0GBC9	Q0GBC9_9AVES	Proto-oncogene protein (Fragment)	Balaeniceps rex	KRRTHNVLERQRRNELKLSFFALRDQIP--------KVVILKKATEYVLSI
1645	T	A	Q98T27	Q98T27_BARRU	C-myc proto-oncogene (Fragment)	Baryphthengus ruficapillus	KRRTHNVLERQRRNELKLSFFALRDQIP--------KVVILKKATEYVLSI
1646	T	A	Q6XC47	Q6XC47_BATGR	C-myc protein (Fragment)	Batomys granti	KRRTHNVLERQRRNELKRSFFALRDQIP--------KVVILKKATAYILSI
1647	T	A	B4Z9H5	B4Z9H5_9AVES	V-myc myelocytomatosis viral oncogene-like protein (Fragment)	Batrachostomus septimus	KRRTHNVLERQRRNELKLSFFALRDQIP--------KVVILKKATEYVLSI
1648	T	A	Q6XC49	Q6XC49_BEAHI	C-myc protein (Fragment)	Beamys hindei	KRRTHNVLERQRRNELKRSFFALRDQIP--------KVVILKKATGYILSI
1649	T	A	B4Z9H6	B4Z9H6_BIZLO	V-myc myelocytomatosis viral oncogene-like protein (Fragment)	Biziura lobata	KRRTHNVLERQRRNELKLSFFALRDQIP--------KVVILKKATEYVLSI
1650	T	A	Q32TN8	Q32TN8_9NEOB	C-myc (Fragment)	Bokermannohyla astartea	KRRTHNVLERQRRNELKLSFFALRDQIP--------KVVILKKATEYVISM
1651	T	A	B2WYV7	B2WYV7_BOMGA	C-myc (Fragment)	Bombycilla garrulus	KRRTHNVLERQRRNELKLSFFALRDQIP--------KVVILKKATEYVLSI
1652	T	A	B4Z9H7	B4Z9H7_BOMGA	V-myc myelocytomatosis viral oncogene-like protein (Fragment)	Bombycilla garrulus	KRRTHNVLERQRRNELKLSFFALRDQIP--------KVVILKKATEYVLSI
1653	T	A	Q6XKR4	Q6XKR4_BOMGA	C-myc oncogene (Fragment)	Bombycilla garrulus	KRRTHNVLERQRRNELKLSFFALRDQIP--------KVVILKKATEYVLSI
1654	T	A	A6N867	A6N867_BOMMO	Achaete-scute-like protein ASH2	Bombyx mori	RR---NARERNRVKQVNDGFNALRRHLP--------KVDTLRMVVEYIRYL
1655	T	A	A6N868	A6N868_BOMMO	Achaete-scute-like protein ASH3	Bombyx mori	RR---NARERNRVKQVNDGFNALRKRLP--------KVDTLRMVVEYIRYL
1656	T	A	A6N869	A6N869_BOMMO	Achaete-scute-like protein ASE	Bombyx mori	RR---NARERNRVRQVNDGFAALRRHIP--------KVETLRMAVEYIRNL
1657	T	A	B0LL81	B0LL81_BOMMO	Juvenile hormone resistence protein I	Bombyx mori	DRASRIIAEKTRRSQYNALIHQMKSLLS--------KTSILRHAVNKLRNE
1658	T	A	B0LL82	B0LL82_BOMMO	Juvenile hormone resistence protein II	Bombyx mori	PRELRNKAEKQRRDKLNQSIAELASMVP--------KTGVLRLTAHYLRAH
1659	T	A	B2CPJ9	B2CPJ9_BOMMO	Transcription factor AP-4	Bombyx mori	RREIANSNERRRMQSINAGFQALRTLLP--------KAAILQQTAEYIYNL
1660	T	A	B3A026	B3A026_BOMMO	Basic helix-loop-helix type transcription factor HLH54F	Bombyx mori	HRNAANARERARMRVLSKAFCRLKTTLP--------KLDTLRLAASYIAHL
1661	T	A	B6VB33	B6VB33_BOMMO	Methoprene-tolerant protein	Bombyx mori	DRASRIIAEKTRRSQYNALIHQMKSLLS--------KTSILRHAVNKLRNQ
1662	T	A	C5NS69	C5NS69_BOMMO	Enhancer of split mbeta (Fragment)	Bombyx mori	RKVMKPMLERKRRARINRCLDELKELMV--------KADILELTVRHLHKL
1663	T	A	C5NS70	C5NS70_BOMMO	Enhancer of split mbeta-2 (Fragment)	Bombyx mori	KKITKPLLERKRRARINRCLDELKDLMV--------KADILELTVNHLTKL
1664	T	A	C5NS71	C5NS71_BOMMO	Enhancer of split mgamma (Fragment)	Bombyx mori	RKVMKPMLERKRRARINRCLDELKDLMV--------KADILELTVRHLHNL
1665	T	A	D2KP15	D2KP15_BOMMO	E(Spl)-like protein	Bombyx mori	RKVMKPMLERKRRARINRCLDELKELMV--------KADILELTVRHLHKL
1666	T	A	D4Q9H9	D4Q9H9_BOMMO	Methoprene-tolerant homolog-2	Bombyx mori	PRELRNKAEKQRRDKLNQSIAELASMVP--------KTGVLRLTAHYLRAH
1667	T	A	E3VST2	E3VST2_BOMMO	Twist protein	Bombyx mori	QRVMANVRERQRTQSLNEAFASLRQIIP--------KIQTLQLATQYIEFL
1668	T	A	Q2F6A3	Q2F6A3_BOMMO	Extramacrochaetae protein	Bombyx mori	RVQRHRDGEN---AEIQMYLSKLQDLVP--------KLEVIQHVIDYICDL
1669	T	A	Q2I1Z2	Q2I1Z2_BOMMO	Achaete-scute-like protein	Bombyx mori	RR---NARERNRVKQVNNGFAALRQHIP--------KVDTLRLAVEYIKSL
1670	T	A	Q8N0R5	Q8N0R5_BOMMO	Cycle like factor BmCyc b	Bombyx mori	KKQNHSEIEKRRRDKMNTFISELSAMIP--------KLTVLRMAVQHLRTV
1671	T	A	Q9GR87	Q9GR87_BOMMO	Cycle-like factor BmCyc	Bombyx mori	KKQNHSEIEKRRRDKMNTFISELSAMIP--------KLTVLRMAVQHLRTV
1672	T	A	A4KZ87	A4KZ87_BOSGF	Myogenic factor 5	Bos gaurus frontalis	RRKAATMRERRRLKKVNQAFDTLKRCTT--------KVEILRNAIRYIESL
1673	T	A	A7L033	A7L033_BOSGF	Myogenin (Fragment)	Bos gaurus frontalis	RRRAATLREKRRLKKVNEAFEALKRSTL--------KVEILRSAIRYIERL
1674	T	A	A4KZ89	A4KZ89_BOSIN	Myogenic factor 5	Bos indicus	RRKAATMRERRRLKKVNQAFDTLKRCTT--------KMEILRNAIRYIESL
1675	T	A	B0FL78	B0FL78_BOSIN	Myogenin	Bos indicus	RRRAATLREKRRLKKVNEAFEALKRSTL--------KVEILRSAIQYIERL
1676	T	A	Q0PGG5	Q0PGG5_BOSMU	Hypoxia inducible factor isoform 2	Bos mutus grunniens	RKEKSRDAARSRRSKESEVFYELAHQLP--------KASVMRLTISYLRVR
1677	T	A	Q0PGG6	Q0PGG6_BOSMU	Hypoxia inducible factor isoform 1b	Bos mutus grunniens	RKEKSRDAARSRRSKESEVFYELAHQLP--------KASVMRLTISYLRVR
1678	T	A	Q0PGG7	HIF1A_BOSMU	Hypoxia-inducible factor 1-alpha	Bos mutus grunniens	RKEKSRDAARSRRSKESEVFYELAHQLP--------KASVMRLTISYLRVR
1679	T	A	A0JN84	A0JN84_BOVIN	Transcription factor 12	Bos taurus	RRMANNARERLRVRDINEAFKELGRMCQ--------KLLILHQAVAVILSL
1680	T	A	A0JND0	A0JND0_BOVIN	Hypoxia inducible factor 1, alpha subunit (Basic helix-loop-helix transcription factor)	Bos taurus	RKEKSRDAARSRRSKESEVFYELAHQLP--------KASVMRLTISYLRVR
1681	T	A	A1L531	A1L531_BOVIN	Endothelial PAS domain protein 1 (Fragment)	Bos taurus	RKEKSRDAARCRRSKETEVFYELAHELP--------KASIMRLAISFLRTH
1682	T	A	A2VE98	A2VE98_BOVIN	Transcription factor 15 (Basic helix-loop-helix)	Bos taurus	QRQAANARERDRTQSVNTAFTALRTLIP--------KIETLRLASSYIAHL
1683	T	A	A4IF68	A4IF68_BOVIN	ID1 protein	Bos taurus	PALLEEQPVNVLLYDMNGCYSRLKELVP--------RVEILQHVIDYIWDL
1684	T	A	A4IFC1	A4IFC1_BOVIN	ATOH1 protein	Bos taurus	RRLAANARERRRMHGLNHAFDQLRNVIP--------KYETLQMAQIYINAL
1685	T	A	A4IFH3	A4IFH3_BOVIN	NPAS2 protein	Bos taurus	KRASRNKSEKKRRDQFNVLIKELSSMLP--------KTTVLEKVIGFLQKH
1686	T	A	A4IFM6	A4IFM6_BOVIN	TWIST2 protein	Bos taurus	QRILANVRERQRTQSLNEAFAALRKIIP--------KIQTLKLAARYIDFL
1687	T	A	A4IFU7	TFEC_BOVIN	Transcription factor EC	Bos taurus	KKDNHNLIERRRRYNINYRIKELGTLIP--------KGTILKASVEYIKWL
1688	T	A	A5D9A5	A5D9A5_BOVIN	Transcription factor-like protein 4 (Fragment)	Bos taurus	RRRAHTQAEQKRRDAIKRGYDDLQTIVP--------KAIVLQKTIDYIQFL
1689	T	A	A5JPT7	A5JPT7_BOVIN	Myogenin (Fragment)	Bos taurus	RRRAATLREKRRLKKVNEAFEALKRSTL--------KVEILRSAIQYIERL
1690	T	A	A5PJT1	A5PJT1_BOVIN	Endothelial PAS domain protein 1	Bos taurus	RKEKSRDAARCRRSKETEVFYELAHELP--------KASIMRLAISFLRTH
1691	T	A	A6H787	A6H787_BOVIN	HES5 protein	Bos taurus	NRLRKPVVEKMRRDRINSSIEQLKLLLE--------KADILEMAVSYLKHS
1692	T	A	A6QLV4	A6QLV4_BOVIN	TFAP4 protein	Bos taurus	RREIANSNERRRMQSINAGFQSLKTLIP--------KAAILQQTAEYIFSL
1693	T	A	A6QPK5	A6QPK5_BOVIN	TCF7L2 protein	Bos taurus	RRMANNARERLRVRDINEAFKELGRMVQ--------KLLILHQAVAVILSL
1694	T	A	A6QPY5	A6QPY5_BOVIN	Uncharacterized protein	Bos taurus	RRAQHNEVERRRRDKINNWIVQLSKIIP--------KGGILSKACDYIREL
1695	T	A	A6QQM0	A6QQM0_BOVIN	NEUROD1 protein	Bos taurus	RRMKANARERNRMHGLNAALDNLRKVVP--------KIETLRLAKNYIWAL
1696	T	A	A7E326	A7E326_BOVIN	HES2 protein	Bos taurus	RKSLKPLLEKRRRARINESLSQLKGLIL--------KADILEMTVRFLQEL
1697	T	A	A7Z028	A7Z028_BOVIN	HIF3A protein	Bos taurus	RKEKSRDAARSRRSQETEVLYQLAHTLP--------KASIMRLTISYLRMH
1698	T	A	A8E4Q8	A8E4Q8_BOVIN	MAX protein	Bos taurus	KRAHHNALERKRRDHIKDSFHSLRDSVP--------RAQILDKATEYIQYM
1699	T	A	A9CR99	A9CR99_BOVIN	Sterol regulatory element binding protein-1	Bos taurus	KRTAHNAIEKRYRSSINDKIVELKDLVV--------KSAVLRKAIDYIRFL
1700	T	A	B2D2I8	B2D2I8_BOVIN	Folliculogenesis specific basic helix-loop-helix	Bos taurus	RRRVANAKERERIKNLNHGLAKLKALVP--------KVDILRGATEYIQVL
1701	T	A	C7BG63	C7BG63_BOVIN	Myogenin (Fragment)	Bos taurus	RRRAATLREKRRLKKVNEAFEALKRSTL--------KVEILRSAIQYIERL
1702	T	A	E1B6Z2	E1B6Z2_BOVIN	Uncharacterized protein	Bos taurus	RKVSKPLMEKKRRARINVSLEQLKSLLE--------KADILELSVKYMKSL
1703	T	A	E1B7V5	E1B7V5_BOVIN	Uncharacterized protein	Bos taurus	RR---NERERNRVKLVNLGFATLREHVP--------KVETLRSAVEYIRAL
1704	T	A	E1B815	E1B815_BOVIN	Uncharacterized protein	Bos taurus	RKEKSRNAARSRRGKENLEFFELAKLLP--------KASIVRLSVTYLRLR
1705	T	A	E1B8Z7	E1B8Z7_BOVIN	Uncharacterized protein	Bos taurus	SRSTHNEMEKNRRAHLRLCLEKLKGLVP--------TLSLLTKAKLHIKKL
1706	T	A	E1B9U0	E1B9U0_BOVIN	Uncharacterized protein	Bos taurus	QRHTANARERDRTNSVNTAFTALRTLIP--------KIETLRLASSYISHL
1707	T	A	E1BAR3	E1BAR3_BOVIN	Uncharacterized protein	Bos taurus	RRVFTNSRERWRQQNVNGAFAELRKLLP--------KNEVLRLAMKYIGFL
1708	T	A	E1BAU0	E1BAU0_BOVIN	Uncharacterized protein	Bos taurus	RRIFTNSRERWRQQNVNGAFAELRKLIP--------KNEILRLAMKYINFL
1709	T	A	E1BB25	E1BB25_BOVIN	Uncharacterized protein	Bos taurus	LRLKINSRERKRMHDLNIAMDGLREVMP--------KIATLLLARNYILML
1710	T	A	E1BBY3	E1BBY3_BOVIN	Uncharacterized protein	Bos taurus	MKEKSKNAARTRREKENSEFYELAKLLP--------KASIIRLTTSYLKMR
1711	T	A	E1BBZ1	E1BBZ1_BOVIN	Uncharacterized protein	Bos taurus	GRSVHNELEKRRRAQLKRCLEQLKQQMP--------TLSLLRRARMHIQKL
1712	T	A	E1BCU5	E1BCU5_BOVIN	Uncharacterized protein	Bos taurus	TREVHNKLEKNRRAHLKECFETLKRNIP--------NLSVLRTALRYIQVC
1713	T	A	E1BCX5	E1BCX5_BOVIN	Uncharacterized protein	Bos taurus	YRSAHATRERIRVEAFNLAFAELRKLLP--------KIEILRLAICYISYL
1714	T	A	E1BDZ9	E1BDZ9_BOVIN	Uncharacterized protein	Bos taurus	KKDNHNLIERRRRFNINDRIKELGTLIP--------KGTILKASVDYIRKL
1715	T	A	E1BEB6	E1BEB6_BOVIN	Uncharacterized protein	Bos taurus	RRRKASEREKLRMRTLADALHTLRNYLP--------KIQTLKYTIKYIGEL
1716	T	A	E1BEV8	E1BEV8_BOVIN	Uncharacterized protein	Bos taurus	RKKRRGIIEKRRRDRINNSLSELRRLVP--------KAEILQMTVDHLKML
1717	T	A	E1BEW2	E1BEW2_BOVIN	Uncharacterized protein	Bos taurus	LRLNINARERRRMHDLNDALDELRAVIP--------KIATLLLAKNYILMQ
1718	T	A	E1BG22	E1BG22_BOVIN	Uncharacterized protein	Bos taurus	RKKRRGIIEKRRRDRINSSLSELRRLVP--------KAEVLQMTVDHLKML
1719	T	A	E1BGR2	E1BGR2_BOVIN	Uncharacterized protein	Bos taurus	SLMLKPLVEKRRRDRINRSLEELRLLLL--------KAEILEFAVGYLRER
1720	T	A	E1BH74	E1BH74_BOVIN	Uncharacterized protein	Bos taurus	RRMANNARERLRVRDINEAFKELGRMCQ--------KLLILHQAVAVILSL
1721	T	A	E1BHL7	E1BHL7_BOVIN	Uncharacterized protein	Bos taurus	LRLKINSRERKRMHDLNIAMDGLREVMP--------KIATLLLARNYILML
1722	T	A	E1BHS2	E1BHS2_BOVIN	Uncharacterized protein	Bos taurus	RRLKANNRERNRMHNLNAALDALREVLP--------KIETLRFAHNYIWAL
1723	T	A	E1BI88	E1BI88_BOVIN	Uncharacterized protein	Bos taurus	RRLAANARERRRMQGLNTAFDRLRRVVP--------KYETLQMALSYIMAL
1724	T	A	E1BIK0	E1BIK0_BOVIN	Uncharacterized protein	Bos taurus	RRAQHNEVERRRRDKINNWIVQLSKIIP--------KGGILSKACDYIQEL
1725	T	A	E1BIQ1	E1BIQ1_BOVIN	Uncharacterized protein	Bos taurus	RRRVANAKERERIKNLNHGLAKLKALVP--------KVDILRGATEYIQVL
1726	T	A	E1BIZ7	E1BIZ7_BOVIN	Uncharacterized protein	Bos taurus	RQMKHISAEQKRRFNIKMGFDTLNSLIS--------HAITLQKTVEYITKL
1727	T	A	E1BJ63	E1BJ63_BOVIN	Uncharacterized protein	Bos taurus	MKEKSKNAAKTRREKENGEFYELAKLLP--------KASIIRLTTSYLKMR
1728	T	A	E1BJY1	E1BJY1_BOVIN	Uncharacterized protein	Bos taurus	PKMLKPLVEKRRRDRINRSLEELRLLLL--------KAEILEFAVGYLRER
1729	T	A	E1BK04	E1BK04_BOVIN	Uncharacterized protein	Bos taurus	CDTLASSTEKRRREQENKYLEELAELLS--------KCKILKKTVDQIQLM
1730	T	A	E1BKB7	E1BKB7_BOVIN	Uncharacterized protein	Bos taurus	YRRTHTANERRRRGEMRDLFEKLKITLG--------KSLILTRAFSEIQGL
1731	T	A	E1BLE3	E1BLE3_BOVIN	Uncharacterized protein	Bos taurus	RRQKANARERNRMHDLNAALDNLRKVVP--------KIETLRLAKNYIWAL
1732	T	A	E1BLF5	E1BLF5_BOVIN	Uncharacterized protein	Bos taurus	AREAHSQIEKRRRDKMNSFIDELASLVP--------KLTVLRMAVQHMKTL
1733	T	A	E1BLS1	E1BLS1_BOVIN	Uncharacterized protein	Bos taurus	RRITHISAEQKRRFNIKLGFDTLHGLVS--------KATTLQKTAEYIAML
1734	T	A	E1BLW0	E1BLW0_BOVIN	Uncharacterized protein	Bos taurus	QRQSASEREKLRMRTLARALHELRRFLP--------KIETLRLAIRYIGHL
1735	T	A	E1BMG6	E1BMG6_BOVIN	Uncharacterized protein	Bos taurus	RRVKANARERTRMHGLNDALDNLRRVMP--------KIETLRLARNYIWAL
1736	T	A	E1BMV2	E1BMV2_BOVIN	Uncharacterized protein	Bos taurus	YKLPHRLIEKKRRDRINECIAQLKDLLP--------KAVVLELTLKHLKAL
1737	T	A	E1BP65	E1BP65_BOVIN	Uncharacterized protein	Bos taurus	RKSSKPVMEKRRRARINESLAQLQSLLL--------KADILELTVRHLQSL
1738	T	A	E1BP66	E1BP66_BOVIN	Uncharacterized protein	Bos taurus	TPVSHKVIEKRRRDRINRCLNELGKTVP--------KAEILEMTVQYLRAL
1739	T	A	E1BPY4	E1BPY4_BOVIN	Uncharacterized protein	Bos taurus	GPSPKRSTEKRNREQENKYIEELAELIF--------KCAILKETVKQIRQI
1740	T	A	E5CY52	E5CY52_BOVIN	Sterol regulatory element binding transcription factor 1 (Fragment)	Bos taurus	#NAME?
1741	T	A	O77790	O77790_BOVIN	Myogenin (Fragment)	Bos taurus	RRRAATLREKRRLKKVNEAFEALKRSTL--------KVEILRSAIQYIERL
1742	T	A	Q05B92	TFE3_BOVIN	Transcription factor E3	Bos taurus	KKDNHNLIERRRRFNINDRIKELGTLIP--------KGTILKASVDYIRKL
1743	T	A	Q08DI0	NDF6_BOVIN	Neurogenic differentiation factor 6	Bos taurus	RRQEANARERNRMHGLNDALDNLRKVVP--------KIETLRLAKNYIWAL
1744	T	A	Q0IIA1	Q0IIA1_BOVIN	Aryl-hydrocarbon receptor repressor	Bos taurus	VGAEKSNPSKRHRDRLNAELDHLASLLP--------KLSVLRLSVSYLRVK
1745	T	A	Q0V8P9	Q0V8P9_BOVIN	Aryl hydrocarbon receptor nuclear translocator (Fragment)	Bos taurus	ARENHSEIERRRRNKMTAYITELSDMVP--------KLTILRMAVSHMKSL
1746	T	A	Q0VBX9	Q0VBX9_BOVIN	Myogenic differentiation 1	Bos taurus	RRKAATMRERRRLSKVNEAFETLKRCTS--------KVEILRNAIRYIEGL
1747	T	A	Q0VCC9	Q0VCC9_BOVIN	MAD4	Bos taurus	NRSSHNELEKHRRAKLRLYLEQLKQLVP--------TLSLLKRAKMHIKKL
1748	T	A	Q0VCE2	HAND1_BOVIN	Heart- and neural crest derivatives-expressed protein 1	Bos taurus	RKGSGPKKERRRTESINSAFAELRECIP--------KIKTLRLATSYIAYL
1749	T	A	Q0VCQ3	Q0VCQ3_BOVIN	MAX interactor 1	Bos taurus	NRSTHNELEKNRRAHLRLCLERLKVLIP--------TLGLLNKAKAHIKKL
1750	T	A	Q0VCT6	Q0VCT6_BOVIN	Basic helix-loop-helix family, member e41	Bos taurus	YKLPHRLIEKKRRDRINECIAQLKDLLP--------KAVVLELTLKHLKAL
1751	T	A	Q17QX8	Q17QX8_BOVIN	Hairy and enhancer of split 6 (Drosophila)	Bos taurus	RKARKPLVEKKRRARINESLQELRLLLA--------NAEVLELTVRRVQGA
1752	T	A	Q1MW34	Q1MW34_BOVIN	Myogenic regulatory factor 4 (Fragment)	Bos taurus	RRKAATLRERRRLKKINEAFEALKRRTV--------KVEILRSAINYIERL
1753	T	A	Q2EGB9	ASCL2_BOVIN	Achaete-scute homolog 2	Bos taurus	RR---NERERNRVKLVNLGFQALRQHVP--------KVETLRSAVEYIRAL
1754	T	A	Q2HJ27	MYC_BOVIN	Myc proto-oncogene protein	Bos taurus	KRRTHNVLERQRRNELKRSFFALRDQIP--------KVVILKKATAYILSV
1755	T	A	Q2KIN4	HEY1_BOVIN	Hairy/enhancer-of-split related with YRPW motif protein 1	Bos taurus	RKRRRGIIEKRRRDRINNSLSELRRLVP--------KAEILQMTVDHLKML
1756	T	A	Q2NL18	HEYL_BOVIN	Hairy/enhancer-of-split related with YRPW motif-like protein	Bos taurus	RKKRRGIIEKRRRDRINSSLSELRRLVP--------KAEVLQMTVDHLKML
1757	T	A	Q2T9Q7	TCF23_BOVIN	Transcription factor 23	Bos taurus	ASPENAARERSRVRTLRQAFLALQATLP--------KLDVLVLATSYIAHL
1758	T	A	Q3SYZ1	Q3SYZ1_BOVIN	MAX-like protein X	Bos taurus	RRRAHTQVEQKRRDAIKRGYDDLQTIVP--------KAIVLQKTIDYIQFL
1759	T	A	Q3ZBG4	HES1_BOVIN	Transcription factor HES-1	Bos taurus	RKSSKPIMEKRRRARINESLSQLKTLIL--------KADILEMTVKHLRNL
1760	T	A	Q3ZBP9	Q3ZBP9_BOVIN	Transcription factor 7-like 2 (T-cell specific, HMG-box)	Bos taurus	RRMANNARERLRVRDINEAFKELGRMVQ--------KLLILHQAVAVILSL
1761	T	A	Q5E981	ID3_BOVIN	DNA-binding protein inhibitor ID-3	Bos taurus	GKSPAAEEPLSLLDDMNHCYSRLRELVP--------QVEILQRVIDYILDL
1762	T	A	Q5E9S3	TCF21_BOVIN	Transcription factor 21	Bos taurus	QRNAANARERARMRVLSKAFSRLKTTLP--------KLDTLRLASSYIAHL
1763	T	A	Q5EA15	BHE40_BOVIN	Class E basic helix-loop-helix protein 40	Bos taurus	YKLPHRLIEKKRRDRINECIAQLKDLLP--------KAVVLELTLKHVKAL
1764	T	A	Q5MG79	Q5MG79_BOVIN	Inhibitor of DNA-binding/differentiation 1 (Fragment)	Bos taurus	#NAME?
1765	T	A	Q6TGR1	Q6TGR1_BOVIN	Microphthalmia associated transcription factor isoform M-	Bos taurus	KKDNHNLIERRRRFNINDRIKELGTLIP--------KGTILKASVDYIRKL
1766	T	A	Q6XBT4	USF1_BOVIN	Upstream stimulatory factor 1	Bos taurus	RRAQHNEVERRRRDKINNWIVQLSKIIP--------KGGILSKACDYIQEL
1767	T	A	Q6XD34	Q6XD34_BOVIN	Upstream stimulatory factor 2	Bos taurus	RRAQHNEVERRRRDKINNWIVQLSKIIP--------KGGILSKACDYIREL
1768	T	A	Q760I8	Q760I8_BOVIN	Cardiovascular basic helix-loop-helix factor 2	Bos taurus	RKRRRGIIEKRRRDRINNSLSELRRLVP--------KAEILQMTVDHLKML
1769	T	A	Q7YS80	MYF6_BOVIN	Myogenic factor 6	Bos taurus	RRKAATLRERRRLKKINEAFEALKRRTV--------KVEILRSAINYIERL
1770	T	A	Q7YS81	MYOG_BOVIN	Myogenin	Bos taurus	RRRAATLREKRRLKKVNEAFEALKRSTL--------KVEILRSAIQYIERL
1771	T	A	Q7YS82	MYOD1_BOVIN	Myoblast determination protein 1	Bos taurus	RRKAATMRERRRLSKVNEAFETLKRCTS--------KVEILRNAIRYIEGL
1772	T	A	Q8SQA5	Q8SQA5_BOVIN	Arylhydrocarbon receptor (Fragment)	Bos taurus	#NAME?
1773	T	A	Q9BE97	ARNT_BOVIN	Aryl hydrocarbon receptor nuclear translocator	Bos taurus	ARENHSEIERRRRNKMTAYITELSDMVP--------KLTILRMAVSHMKSL
1774	T	A	Q9XTA4	Q9XTA4_BOVIN	Endothelial PAS domain protein 1/hypoxia-inducible factor-2 alpha	Bos taurus	RKEKSRDAARCRRSKETEVFYELAHELP--------KASIMRLAISFLRTH
1775	T	A	D8V298	D8V298_9NEOB	Cellular myelocytomatosis (Fragment)	Brachycephalus ephippium	KRRTHNVLERQRRNELKLSFFALRDEIP--------KVVILKKATEYVISM
1776	T	A	Q98T24	Q98T24_9AVES	C-myc proto-oncogene (Fragment)	Brachypteracias leptosomus	KRRTHNVLERQRRNELKLSFFALRDQIP--------KVVILKKATEYVLSI
1777	T	A	B4Z9H8	B4Z9H8_9AVES	V-myc myelocytomatosis viral oncogene-like protein (Fragment)	Brachypteracias squamigera	KRRTHNVLERQRRNELKLSFFALRDQIP--------KVVILKKATEYVLSI
1778	T	A	O96642	TWIST_BRABE	Twist-related protein	Branchiostoma belcheri	QRVLANVRERQRTQSLNEAFSSLRKIIP--------KIQTLKLAARYIDFL
1779	T	A	Q589Y4	Q589Y4_BRABE	Myc	Branchiostoma belcheri	KRSTHNILERKRRNDLKASFVTLRDSVP--------KVSILRKATDYIQSL
1780	T	A	Q8IU23	Q8IU23_BRABE	MyoD-related	Branchiostoma belcheri	RRKAATMRERRRLVKVNEAFEVLKRKTH--------KVDILRNAIAYIEQL
1781	T	A	Q8IU24	Q8IU24_BRABE	MyoD-related	Branchiostoma belcheri	RRKAATMRERRRLVKVNEAFDILKKKSC--------KVEILRNAISYIEQL
1782	T	A	Q8WQK4	Q8WQK4_BRABE	Myogenic determination factor	Branchiostoma belcheri	RRKAATMRERRRLVKVNEAFEVLKRKTH--------KVDILRNAIAYIEQL
1783	T	A	Q6W3F9	Q6W3F9_BRABE	MyoD (Fragment)	Branchiostoma belcheri tsingtauense	RRKAATMRERRRLRKVNEAFEVLKRRTC--------KVEILRNAITYIESL
1784	T	A	Q6W3G0	Q6W3G0_BRABE	MyoD	Branchiostoma belcheri tsingtauense	RRKAATMRERRRLRKVNEAFEVLKRRTC--------KVEILRNAITYIESL
1785	T	A	C3XPV3	C3XPV3_BRAFL	Putative uncharacterized protein	Branchiostoma floridae	RKSSKPLMEKRRRARINSSLNELKNLIL--------KADILEIAVKHVRSL
1786	T	A	C3XPV4	C3XPV4_BRAFL	Putative uncharacterized protein	Branchiostoma floridae	RKSSKPIMEKRRRARINESLNQLKTLIL--------KADILEMAVRYLRDI
1787	T	A	C3XPV5	C3XPV5_BRAFL	Putative uncharacterized protein	Branchiostoma floridae	RKSSKPLMEKRRRARINSSLNELKNLIL--------KADILEIAVKHVRSL
1788	T	A	C3XQ83	C3XQ83_BRAFL	Putative uncharacterized protein	Branchiostoma floridae	SSSEQSMKAK-NREKLVAAIQELKSMLP--------VVSVVDGTVLHVSDM
1789	T	A	C3XRC4	C3XRC4_BRAFL	Putative uncharacterized protein (Fragment)	Branchiostoma floridae	RRKSANSRERDRMHQINYAFEALRCVVP--------KITTLRLAMNYISAL
1790	T	A	C3XRZ9	C3XRZ9_BRAFL	Putative uncharacterized protein (Fragment)	Branchiostoma floridae	KRAHHNALERQRRDHIKNSFSSLRDAVP--------RAQILNKATDYIQYM
1791	T	A	C3XS48	C3XS48_BRAFL	Putative uncharacterized protein (Fragment)	Branchiostoma floridae	RKEKSRDAARVRRSKETEIFYDLAHQLP--------KASIMRLAISYLKTR
1792	T	A	C3XTH0	C3XTH0_BRAFL	Putative uncharacterized protein (Fragment)	Branchiostoma floridae	MKEKSKNAARTRREKENYEFSLLAKLLP--------KASIIRLTTSYLKMR
1793	T	A	C3XW66	C3XW66_BRAFL	Putative uncharacterized protein	Branchiostoma floridae	PRGSANKKERRRTQSINSAFAELRDRIP--------KIKTLRLATSYIAYL
1794	T	A	C3XWF6	C3XWF6_BRAFL	Putative uncharacterized protein	Branchiostoma floridae	ERQSRNRSEKKRRDQFNILINELCSMVS--------KSSVLQSTIAFLKRN
1795	T	A	C3XWL4	C3XWL4_BRAFL	Putative uncharacterized protein	Branchiostoma floridae	RREIANSNERRRMQSINAGFQSLKTLIP--------KAAILQQTAEYIFAL
1796	T	A	C3XXF7	C3XXF7_BRAFL	Putative uncharacterized protein	Branchiostoma floridae	KRSSHNAIEKRYRSSINDKIIELKNLVV--------KAGVLRKAIDHIHHQ
1797	T	A	C3XXM9	C3XXM9_BRAFL	Putative uncharacterized protein	Branchiostoma floridae	KRKIRSLAEKNRRDKLTSFISQLSTLLP--------KCDVLRLAVNYLKVQ
1798	T	A	C3Y0V1	C3Y0V1_BRAFL	Putative uncharacterized protein	Branchiostoma floridae	GRSVATEREKRRLAKMNEAYQDLRSTLP--------KLDLLRGAVEYIRFL
1799	T	A	C3Y189	C3Y189_BRAFL	Putative uncharacterized protein	Branchiostoma floridae	ALPSSSGLQSLYNMDMNDCYSKLRELVP--------RIEILQHVIDYIQDL
1800	T	A	C3Y1U5	C3Y1U5_BRAFL	Putative uncharacterized protein (Fragment)	Branchiostoma floridae	PTGSNAARERSRVKTLRSAFLELQKTLP--------KLDVLVLATTYIAHL
1801	T	A	C3Y213	C3Y213_BRAFL	Putative uncharacterized protein	Branchiostoma floridae	QRNAANARERSRMRTMSKAFVTLKTTLP--------KLDTLRLAASYIAHL
1802	T	A	C3Y214	C3Y214_BRAFL	Putative uncharacterized protein	Branchiostoma floridae	VRTAANLRERTRMRVLSKAFVRLKTTLP--------KLDTLRLASSYIGHL
1803	T	A	C3Y215	C3Y215_BRAFL	Putative uncharacterized protein	Branchiostoma floridae	QRNAANARERSRMRVLSKAFSKLKTTLP--------KLDTLRLATSYISHM
1804	T	A	C3Y216	C3Y216_BRAFL	Putative uncharacterized protein	Branchiostoma floridae	QRNAANARERSRMRVLSKAFSKLKTTLP--------KLDTLRLATSYISHM
1805	T	A	C3Y235	C3Y235_BRAFL	Putative uncharacterized protein	Branchiostoma floridae	KRSTHNILERKRRNDLKASFITLRDSVP--------KVNILRKATDYIQSL
1806	T	A	C3Y283	C3Y283_BRAFL	Putative uncharacterized protein (Fragment)	Branchiostoma floridae	ARENHSEIERRRRNKMTAYIAELSDMVP--------KLTILRMAVSHMKSL
1807	T	A	C3Y3B4	C3Y3B4_BRAFL	Putative uncharacterized protein	Branchiostoma floridae	QRKAANIRERRRMFNLNDAFDKLRKRVP--------RIETLRLAIIYIHFM
1808	T	A	C3Y471	C3Y471_BRAFL	Putative uncharacterized protein	Branchiostoma floridae	LGVS-SQILLCRRAHLRNCLERLKAIIP--------TLGLLNKAKNEIRRL
1809	T	A	C3Y472	C3Y472_BRAFL	Putative uncharacterized protein	Branchiostoma floridae	SRTTHNELEKNRRAHLRNCLERLKAIIP--------TLGLLNKAKNEIRRL
1810	T	A	C3Y4X3	C3Y4X3_BRAFL	Putative uncharacterized protein	Branchiostoma floridae	SK---CVQEKKRREQEKMYIEELAELIS--------KCAILQEAVKQIKAL
1811	T	A	C3Y591	C3Y591_BRAFL	Putative uncharacterized protein	Branchiostoma floridae	SRQNHSEIEKRRRDKMNSYIMELSAMIP--------KLTVLRMAVQHMKTL
1812	T	A	C3Y9T0	C3Y9T0_BRAFL	Putative uncharacterized protein	Branchiostoma floridae	EISSHKIVERRRRHRINTCIAQLSQAIP--------KAEVLEMAVSYVKHI
1813	T	A	C3YA55	C3YA55_BRAFL	Putative uncharacterized protein (Fragment)	Branchiostoma floridae	RAEKSRFAAKARRDQEGEEIQALAQQLP--------KASVLRLATSYLRMK
1814	T	A	C3YC00	C3YC00_BRAFL	Putative uncharacterized protein	Branchiostoma floridae	QRRAANARERRRIQGVNMAFVELRQNLP--------KIEILRLASKWIAHL
1815	T	A	C3YC05	C3YC05_BRAFL	Putative uncharacterized protein	Branchiostoma floridae	QRVLANVRERQRTQSLNEAFSSLRKIIP--------KIQTLKLAARYIDFL
1816	T	A	C3YDQ3	C3YDQ3_BRAFL	Putative uncharacterized protein	Branchiostoma floridae	PRPNAAVKERERLVVFNQAFAELQDKLP--------KKLILRFAVRYIKYL
1817	T	A	C3YG26	C3YG26_BRAFL	Putative uncharacterized protein	Branchiostoma floridae	RRKAATMRERRRLVKVNEAFEVLKKKTH--------KVDILRNAIAYIEQL
1818	T	A	C3YG28	C3YG28_BRAFL	Putative uncharacterized protein	Branchiostoma floridae	RRKAATMRERRRLRKVNEAFEVLKRRTC--------KVEILRNAITYIESL
1819	T	A	C3YG29	C3YG29_BRAFL	Putative uncharacterized protein	Branchiostoma floridae	RRKAATMRERRRLVKVNEAFEVLKKKTH--------KVDILRNAIAYIEQL
1820	T	A	C3YL37	C3YL37_BRAFL	Putative uncharacterized protein	Branchiostoma floridae	RRNAHTAAEQKRRDAIKKGYDELQQMVP--------KATVLQRSIDYISFL
1821	T	A	C3YL50	C3YL50_BRAFL	Putative uncharacterized protein	Branchiostoma floridae	RRHSALRKDFMRKQLIRSALEDLKQMLP--------KAGVINNAADYIDWL
1822	T	A	C3YQC8	C3YQC8_BRAFL	Putative uncharacterized protein	Branchiostoma floridae	RKKRRGIIEKRRRDRINNCLAELRRLVP--------KAEILQMTVDYLKML
1823	T	A	C3YR35	C3YR35_BRAFL	Putative uncharacterized protein	Branchiostoma floridae	RKSSKPIMEKRRRARINDSLNQLKALIL--------KADILEMTVKHLRSL
1824	T	A	C3YR36	C3YR36_BRAFL	Putative uncharacterized protein	Branchiostoma floridae	RKSSKPIMEKRRRARINDSLNQLKTLIL--------KADILEMTVKHLRSL
1825	T	A	C3YR39	C3YR39_BRAFL	Putative uncharacterized protein	Branchiostoma floridae	RKSSKPIMEKRRRARINESLTELKTLIL--------KADILEMTVKHLRNL
1826	T	A	C3YR42	C3YR42_BRAFL	Putative uncharacterized protein	Branchiostoma floridae	RKSSKPIMEKRRRARINDSLNQLKTLIL--------KADILEMTVKHLRNL
1827	T	A	C3YZ81	C3YZ81_BRAFL	Putative uncharacterized protein	Branchiostoma floridae	SRLLHISNERRRRKEIKDLFGNLKALLG--------KYAVLKETVEEIGNL
1828	T	A	C3Z120	C3Z120_BRAFL	Putative uncharacterized protein (Fragment)	Branchiostoma floridae	RRLVANSQERDRMHGINDALDRLRRHIP--------KIKTLRLAMAYIEAL
1829	T	A	C3Z3D9	C3Z3D9_BRAFL	Putative uncharacterized protein	Branchiostoma floridae	QRLAANVRERRRMESINGAFDVLRKRVP--------KADTLHLAIGYIRFL
1830	T	A	C3Z3E0	C3Z3E0_BRAFL	Putative uncharacterized protein	Branchiostoma floridae	QRQAANLRERRRMQSINDAFDGLRQRIP--------KVDTLRLAIGYINFL
1831	T	A	C3Z3Q3	C3Z3Q3_BRAFL	Putative uncharacterized protein	Branchiostoma floridae	ECPTMKAIERRRRDKINNWITKLSKIVP--------KGGILAKTCDYIHEL
1832	T	A	C3Z4D6	C3Z4D6_BRAFL	Putative uncharacterized protein (Fragment)	Branchiostoma floridae	KRVAANVRERRRISEYNKAFNQLRISLN--------KIATLRRAINRIQAL
1833	T	A	C3Z5F1	C3Z5F1_BRAFL	Putative uncharacterized protein (Fragment)	Branchiostoma floridae	#NAME?
1834	T	A	C3Z5H1	C3Z5H1_BRAFL	Putative uncharacterized protein	Branchiostoma floridae	KRIVANARERSRVHTISAAFESLRRAVP--------KLAILRVACSYITAL
1835	T	A	C3Z5I3	C3Z5I3_BRAFL	Putative uncharacterized protein	Branchiostoma floridae	KRIVANARERSRVHTISAAFESLRRAVP--------KLAILRVACSYITAL
1836	T	A	C3Z5Z3	C3Z5Z3_BRAFL	Putative uncharacterized protein	Branchiostoma floridae	RRRKANDRERNRMHNLNGALDQLREVLP--------KIETLRFAHNYIWAL
1837	T	A	C3Z650	C3Z650_BRAFL	Putative uncharacterized protein	Branchiostoma floridae	TREVHNKLEKNRRAHLKECFEVLKRHIP--------NLCILRSALRYIQVN
1838	T	A	C3Z8S0	C3Z8S0_BRAFL	Putative uncharacterized protein	Branchiostoma floridae	RKATHKLSEKKRRKAINKRYDDLKSLLP--------KQVILKKAFHYVESL
1839	T	A	C3ZAG1	C3ZAG1_BRAFL	Putative uncharacterized protein (Fragment)	Branchiostoma floridae	RRAANNARERLRVRDINEAFRELGRMCS--------KLTTLHQAVEVITDL
1840	T	A	C3ZB75	C3ZB75_BRAFL	Putative uncharacterized protein	Branchiostoma floridae	QRRTASERERARMKDMNRAYEALRTKLS--------KIQCLKFAIEYITDL
1841	T	A	C3ZI73	C3ZI73_BRAFL	Putative uncharacterized protein	Branchiostoma floridae	VRLGINARERRRMHDLNDALDELRSVIP--------KIATLLLAKNYILMQ
1842	T	A	C3ZIK9	C3ZIK9_BRAFL	Putative uncharacterized protein	Branchiostoma floridae	RKSSKPIMEKRRRARINDSLNQLKTLIL--------KADILEMTVKHLRNL
1843	T	A	C3ZMU8	C3ZMU8_BRAFL	Putative uncharacterized protein	Branchiostoma floridae	QRQAANIRERRRMLNINSAFEELRHHVP--------KIDTLRLAIAYIALL
1844	T	A	C3ZMZ9	C3ZMZ9_BRAFL	Putative uncharacterized protein	Branchiostoma floridae	PRAVHRQRERDRHRSTVVALQEMAGLLP--------KCRVLQQSIQYIDWL
1845	T	A	C3ZN31	C3ZN31_BRAFL	Putative uncharacterized protein	Branchiostoma floridae	TREVHNKLEKNRRAHLKECFEVLKRHIP--------NLCILRSALRYIQVN
1846	T	A	C3ZPS1	C3ZPS1_BRAFL	Putative uncharacterized protein	Branchiostoma floridae	RR---NERERNRVRLVNNGFATLRNHVP--------KVETLKSAVDYIQQL
1847	T	A	C3ZPS2	C3ZPS2_BRAFL	Putative uncharacterized protein (Fragment)	Branchiostoma floridae	RR---NERERQRVRMVNMGFANLRNLVP--------KVETLRSAMEYIRQL
1848	T	A	C3ZUL3	C3ZUL3_BRAFL	Putative uncharacterized protein	Branchiostoma floridae	DRVKINRRQLRYSSEIRSAMQRLRGILP--------KISTLRGAIMYHKVL
1849	T	A	C3ZUS2	C3ZUS2_BRAFL	Putative uncharacterized protein	Branchiostoma floridae	DRVKINRRQLRYSSKIRRGMQRLRGILP--------KISTLRGAIMYLKVL
1850	T	A	C3ZW92	C3ZW92_BRAFL	Putative uncharacterized protein	Branchiostoma floridae	KDPAKTNPSKRHRDRLNAELDRLASMLP--------KLSILRLSVSYLRNK
1851	T	A	C3ZX20	C3ZX20_BRAFL	Putative uncharacterized protein	Branchiostoma floridae	QRQAANARERYRTKSVQDALQQLSCCIP--------KIEILRLASQYIEHL
1852	T	A	C3ZX21	C3ZX21_BRAFL	Putative uncharacterized protein (Fragment)	Branchiostoma floridae	QRQAANERERVRMQNLTAALGVLREHIP--------KIETLKLAIGYIDYL
1853	T	A	C3ZX26	C3ZX26_BRAFL	Putative uncharacterized protein	Branchiostoma floridae	TVDSESNREKARTQNLNTAFTTLRTMIP--------KIETLRLATSYISHL
1854	T	A	C3ZXA2	C3ZXA2_BRAFL	Putative uncharacterized protein (Fragment)	Branchiostoma floridae	RRSKANARERNRMHGLNRALDRLREVLP--------KIETLRLARNYLFAL
1855	T	A	C3ZXQ6	C3ZXQ6_BRAFL	Putative uncharacterized protein	Branchiostoma floridae	KRREANARERQRVRNLNTGFAKLRRMVP--------KVDTLHAAMDYIRTL
1856	T	A	C3ZYN5	C3ZYN5_BRAFL	Putative uncharacterized protein	Branchiostoma floridae	EPTPHKVIEKRRRDRINQRFEELRGLVP--------KVDLLHMTIEHLKTL
1857	T	A	C3ZYV2	C3ZYV2_BRAFL	Putative uncharacterized protein	Branchiostoma floridae	EPTPHKVIEKRRRDRINQRFEELRGLVP--------KVDLLHMTIEHLKTL
1858	T	A	Q208Q6	Q208Q6_BRAFL	AmphiHairyD	Branchiostoma floridae	RKSSKPIMEKRRRARINESLTELKTLIL--------KADILEMTVKHLRNL
1859	T	A	Q208Q7	Q208Q7_BRAFL	AmphiHairyC	Branchiostoma floridae	RKSSKPIMEKRRRARINDSLNQLKTLIL--------KADILEMTVKHLRSL
1860	T	A	Q208Q9	Q208Q9_BRAFL	AmphiHairyA	Branchiostoma floridae	RKSSKPIMEKRRRARINDSLNQLKTLIL--------KADILEMTVKHLRNL
1861	T	A	Q27JB5	Q27JB5_BRAFL	Mesp	Branchiostoma floridae	QRQAANERERVRMQNLTAALGVLREHIP--------KIETLKLAIGYIDYL
1862	T	A	Q6V6Z1	Q6V6Z1_BRAFL	Hairy F protein	Branchiostoma floridae	RKSSKPIMEKRRRARINESLNQLKTLIL--------KADILEMAVRYLRDI
1863	T	A	Q6V6Z2	Q6V6Z2_BRAFL	Hairy E protein	Branchiostoma floridae	RKSSKPIMEKRRRARINDSLNQLKTLIL--------KADILEMTVKHLRNL
1864	T	A	Q6V6Z3	Q6V6Z3_BRAFL	Hairy D protein	Branchiostoma floridae	RKSSKPIMEKRRRARINESLTELKTLIL--------KADILEMTVKHLRNL
1865	T	A	Q6V6Z4	Q6V6Z4_BRAFL	Hairy C protein	Branchiostoma floridae	RKSSKPIMEKRRRARINDSLNQLKTLIL--------KADILEMTVKHLRSL
1866	T	A	Q6V6Z5	Q6V6Z5_BRAFL	AmphiHairyB	Branchiostoma floridae	RKSSKPIMEKRRRARINDSLNQLKALIL--------KADILEMTVKHLRSL
1867	T	A	Q6V6Z6	Q6V6Z6_BRAFL	Hairy A protein	Branchiostoma floridae	RKSSKPIMEKRRRARINDSLNQLKTLIL--------KADILEMTVKHLRNL
1868	T	A	Q7Z1G2	Q7Z1G2_BRAFL	Myogenic regulatory factor 2	Branchiostoma floridae	RRKAATMRERRRLVKVNEAFEVLKKKTH--------KVDILRNAIAYIEQL
1869	T	A	Q7Z1G3	Q7Z1G3_BRAFL	Myogenic regulatory factor 1	Branchiostoma floridae	RRKAATMRERRRLVKVNEAFDILKKKSC--------KVEILRNAISYIEQL
1870	T	A	Q9NB27	Q9NB27_BRAFL	Basic helix-loop helix transcription factor AmphiNeurogenin	Branchiostoma floridae	RRRKANDRERNRMHNLNGALDQLREVLP--------KIETLRFAHNYIWAL
1871	T	A	A9YX69	A9YX69_BRALA	Period	Branchiostoma lanceolatum	CSSEQSVKAKNR-EKLFAAIQELKSMLP--------TLAALTHAIECVKKI
1872	T	A	C3S7W8	C3S7W8_BRALA	Myogenic regulatory factor 1 (Fragment)	Branchiostoma lanceolatum	RRKAATMRERRRLVKVNEAFDILKKKSC--------KVEILRNAISYIEQL
1873	T	A	C3S7W9	C3S7W9_BRALA	Neurogenin-like protein (Fragment)	Branchiostoma lanceolatum	RRRKANDRERNRMHNLNGALDELREVLP--------KIETLRFAHNYIWAL
1874	T	A	Q8UV07	Q8UV07_BRACA	Proto-oncogene protein (Fragment)	Branta canadensis	KRRTHNVLERQRRNELKLSFFALRDQIP--------KVVILKKATEYVLSI
1875	T	A	Q2QK69	Q2QK69_9NEOB	C-myc (Fragment)	Bromeliohyla bromeliacia	KRRTHNVLERQRRNELKLSFFALRDQIP--------KVVILKKATEYVISM
1876	T	A	A8ND50	A8ND50_BRUMA	Helix-loop-helix DNA-binding domain containing protein (Fragment)	Brugia malayi	KRILHLNAEQNRRCALKDGFEQLLNSLP--------NAIVLTRAAERIRQL
1877	T	A	A8NL58	A8NL58_BRUMA	Helix-loop-helix DNA-binding domain containing protein (Fragment)	Brugia malayi	RRSANNARERIRVKDINMAFKELGKMCA--------KLGVLHQAVAVITGL
1878	T	A	A8NQK7	A8NQK7_BRUMA	Helix-loop-helix DNA-binding domain containing protein	Brugia malayi	SK---AEIERRRRARMNASLDKLKMFHL--------KIETLNLTIKYLQSI
1879	T	A	A8NS67	A8NS67_BRUMA	PAS domain containing protein	Brugia malayi	#NAME?
1880	T	A	A8NSD7	A8NSD7_BRUMA	Helix-loop-helix DNA-binding domain containing protein	Brugia malayi	KKDIHNMIERRRRYNINDRIKELGLMLP--------KGTILKASCDYIRQL
1881	T	A	A8NSP8	A8NSP8_BRUMA	Helix-loop-helix DNA-binding domain containing protein (Fragment)	Brugia malayi	RRQIANCNERRRMQSINAGFQSLKLLLP--------KAAILQHTVELIQTL
1882	T	A	A8NVI4	A8NVI4_BRUMA	Helix-loop-helix DNA-binding domain containing protein	Brugia malayi	KKATHLRCERQRREAINIGYQELKELLP--------NAAILFRAADYLNQL
1883	T	A	A8P1T3	A8P1T3_BRUMA	Helix-loop-helix DNA-binding domain containing protein	Brugia malayi	KRNQSNRKERRRNEEMNLAYARLQRCVP--------KIKTLRLAMLYIKHL
1884	T	A	A8P2W6	A8P2W6_BRUMA	Helix-loop-helix DNA-binding domain containing protein	Brugia malayi	KRKTRNESEKRRRDTFNQLIGELTLLVA--------KSSVLKCAINFLKQQ
1885	T	A	A8P7R7	A8P7R7_BRUMA	Helix-loop-helix DNA-binding domain containing protein	Brugia malayi	RRQKANTRERNRMHGLNRALDKLRQRVP--------KIETLRLARNYIAAL
1886	T	A	A8P8L3	A8P8L3_BRUMA	Putative uncharacterized protein	Brugia malayi	SRATKSARCSKKRRERKQVLEMLRRMVP--------LLELLQKVIDYITEL
1887	T	A	A8P9F1	A8P9F1_BRUMA	Helix-loop-helix DNA-binding domain containing protein	Brugia malayi	ARAQHNALERRRRDNIKDMYGALKDTIP--------RAAVLKKSIDLITSK
1888	T	A	A8PCZ2	A8PCZ2_BRUMA	Putative uncharacterized protein	Brugia malayi	RRESSRFAARDRRGKEADIFTDLKVVIP--------RIAILRVALTLCRLR
1889	T	A	A8PGI9	A8PGI9_BRUMA	BETA3 protein, putative	Brugia malayi	TRLNINLRERCRMHDLNEAFDDLRVILP--------KIATLLLAKNHILMQ
1890	T	A	A8PMI1	A8PMI1_BRUMA	Helix-loop-helix DNA-binding domain containing protein	Brugia malayi	KRKAANERERKRMYSINEAFDKLRHLLP--------KASTLREAIRYIKQL
1891	T	A	A8PPR1	A8PPR1_BRUMA	Helix-loop-helix DNA-binding domain containing protein	Brugia malayi	SRAAHNELEKTRRANLRGYLDNLKDIVP--------TLSLLTRARDYILEL
1892	T	A	A8PQS4	A8PQS4_BRUMA	MGC64283 protein, putative	Brugia malayi	GRIKKASYEQRQRYQL---MKRLRTMVP--------QLELLQYIIDYITDL
1893	T	A	A8PSE6	A8PSE6_BRUMA	Helix-loop-helix DNA-binding domain containing protein	Brugia malayi	RRQAANARERRRMNNLNDAFDRLRTVLP--------KFETLQMAQQYIDCL
1894	T	A	A8PU47	A8PU47_BRUMA	Helix-loop-helix DNA-binding domain containing protein	Brugia malayi	CIKSTRGASKYRRDQINLEIQKLRDLLP--------QLQVMSLACIYIRKQ
1895	T	A	A8PUV6	A8PUV6_BRUMA	Putative uncharacterized protein	Brugia malayi	NSNNHSEIEKRRRERMNELMGQLAALIP--------KLSLLRLALDHISTM
1896	T	A	A8PVT4	A8PVT4_BRUMA	Helix-loop-helix protein 1, putative	Brugia malayi	YRNLHASRERIRVESFNSAFAKLRALLP--------KIEILRLSISYISYL
1897	T	A	A8PZ17	A8PZ17_BRUMA	Helix-loop-helix DNA-binding domain containing protein	Brugia malayi	DRRAANYRERRRMCSINVAFMKLRRYIP--------KIDTLNLAIAYISLL
1898	T	A	A8Q0M5	A8Q0M5_BRUMA	Helix-loop-helix DNA-binding domain containing protein	Brugia malayi	KKSNKPLIERKRRERINKCLFEMKQMLV--------KADVLEMSVAYIRQL
1899	T	A	A8Q2G8	A8Q2G8_BRUMA	Helix-loop-helix DNA-binding domain containing protein	Brugia malayi	KR---NARERTRVHAVNQAFVALKFHLP--------KLKILRAAINYIAAL
1900	T	A	A8Q442	A8Q442_BRUMA	Transcription factor Ash2, putative	Brugia malayi	KR---NERERLRVRCVNDGYERLRDHLP--------KVDTLRLAIRYIRHL
1901	T	A	A8Q4E2	A8Q4E2_BRUMA	Helix-loop-helix DNA-binding domain containing protein	Brugia malayi	RR---NERERKRVQQVNLGFIHLRDRVP--------KVETLREAARYIKHL
1902	T	A	A8Q5F8	A8Q5F8_BRUMA	Helix-loop-helix DNA-binding domain containing protein	Brugia malayi	RRKAATMRERRRLRKVNEAFEVVKQRTC--------KVEILRSAIEYITKL
1903	T	A	A8Q5J1	A8Q5J1_BRUMA	Helix-loop-helix DNA-binding domain containing protein	Brugia malayi	RRSKANARERRRMHNLNEALEKLRRILP--------KIETLRMANNYIYAL
1904	T	A	A8Q642	A8Q642_BRUMA	Helix-loop-helix DNA-binding domain containing protein	Brugia malayi	RKLKKPLMEKRRRARMNECLDQLKHLLL--------KADILEMTVAYLNQM
1905	T	A	A8Q6Z7	A8Q6Z7_BRUMA	Twist related protein, putative	Brugia malayi	QRVAANRRERQRTKELNDAFAILRRIVP--------KIHTLRIATDYIRFL
1906	T	A	A8QCL9	A8QCL9_BRUMA	Aryl hydrocarbon receptor nuclear translocator protein, putative	Brugia malayi	ARENHSEIERRRRNKMTQYINELAEMVP--------KLTILRMAVSHMKTI
1907	T	A	A8QCP3	A8QCP3_BRUMA	Helix-loop-helix DNA-binding domain containing protein	Brugia malayi	LRMSINSRERKRMHDLNDALDELRQCLP--------KINTLLLASSWIKHL
1908	T	A	A8QFF0	A8QFF0_BRUMA	Neurogenic differentiation factor, putative	Brugia malayi	RRQKANTRERNRMHGLNRALDKLRQRVP--------KIETLRLARFYGCSH
1909	T	A	A8QFI1	A8QFI1_BRUMA	Hypoxia-induced factor 1, putative (Fragment)	Brugia malayi	RRESSRFAARDRRGKEADIFTDLKVVIP--------RIAILRVALTLCRLR
1910	T	A	A8QFU1	A8QFU1_BRUMA	Id3 protein, putative	Brugia malayi	GRIKKASYEQRQRYQL---MKRLRTMVP--------QLELLQYIIDYITDL
1911	T	A	A8QFX4	A8QFX4_BRUMA	Hypoxia-induced factor 1, putative (Fragment)	Brugia malayi	RRESSRFAARDRRGKEADIFADLKVVIP--------RIAILRVALTLCRLR
1912	T	A	A8QFX5	A8QFX5_BRUMA	Helix-loop-helix DNA-binding domain containing protein	Brugia malayi	RRQIANCNERRRMQSINAGFQSLKLLLP--------KAAILQHTVELIQTL
1913	T	A	A1YT07	A1YT07_BUBBU	Myogenic factor 5	Bubalus bubalis	RRKAATMRERRRLKKVNQAFDTLKRCTT--------KVEILRNAIRYIESL
1914	T	A	A7L034	A7L034_BUBBU	Myogenin	Bubalus bubalis	RRRAATLREKRRLKKVNEAFEALKRSTL--------KVEILRSAIQYIERL
1915	T	A	D2CYP7	D2CYP7_BUBBU	Herculin	Bubalus bubalis	RRKAATLRERRRLKKINEAFEALKRRTV--------KVEILRSAINYIERL
1916	T	A	D2SP11	D2SP11_BUBBU	Myogenic factor MYOD1	Bubalus bubalis	RRKAATMRERRRLSKVNEAFETLKRCTS--------KVEILRNAIRYIEGL
1917	T	A	Q98T19	Q98T19_9AVES	C-myc proto-oncogene (Fragment)	Bucco capensis	KRRTHNVLERQRRNELKLSFFALRDQIP--------KVVILKKATEYVLSI
1918	T	A	B4Z9H9	B4Z9H9_9AVES	V-myc myelocytomatosis viral oncogene-like protein (Fragment)	Bucco macrodactylus	KRRTHNVLERQRRNELKLSFFALRDEIP--------KVVILKKATEYVLSI
1919	T	A	Q32TR6	Q32TR6_BUFAL	C-myc (Fragment)	Bufo alvarius	KRRTHNVLERQRRNELKLSFFALRDQIP--------KVVILKKATEYVISM
1920	T	A	Q32TR5	Q32TR5_9NEOB	C-myc (Fragment)	Bufo margaritifer	KRRTHNVLERQRRNELKLSFFALRDQIP--------KVVILKKATEYVISM
1921	T	A	B4Z9I0	B4Z9I0_9CHAR	V-myc myelocytomatosis viral oncogene-like protein (Fragment)	Burhinus bistriatus	KRRTHNVLERQRRNELKLSFFALRDQIP--------KVVILKKATEYVLSI
1922	T	A	B4Z9F7	B4Z9F7_BUTJA	V-myc myelocytomatosis viral oncogene-like protein (Fragment)	Buteo jamaicensis	KRRTHNVLERQRRNELKLSFFALRDQIP--------KVVILKKATEYVLSI
1923	T	A	Q0GBB4	Q0GBB4_9FALC	Proto-oncogene protein (Fragment)	Buteogallus meridionalis	KRRTHNVLERQRRNELKLSFFALRDQIP--------KVVILKKATEYVLSI
1924	T	A	Q6XGC6	Q6XGC6_9FALC	C-myc (Fragment)	Buteogallus meridionalis	KRRTHNVLERQRRNELKLSFFALRDQIP--------KVVILKKATEYVLSI
1925	T	A	B4Z9I1	B4Z9I1_CACSU	V-myc myelocytomatosis viral oncogene-like protein (Fragment)	Cacatua sulphurea	KRRTHNVLERQRRNELKLSFFALRDQIP--------KVVILKKATEYVLSI
1926	T	A	Q0GBC8	Q0GBC8_CACSU	Proto-oncogene protein (Fragment)	Cacatua sulphurea	KRRTHNVLERQRRNELKLSFFALRDQIP--------KVVILKKATEYVLSI
1927	T	A	B6VBR0	B6VBR0_CAEBE	Putative uncharacterized protein	Caenorhabditis brenneri	RK---TTQEKKRRDEINAKIKELQELIQ--------QSDTLNRAVELVNRM
1928	T	A	A8WKT3	A8WKT3_CAEBR	CBR-HLH-12 protein	Caenorhabditis briggsae	KRLRANMRERQRVSQMNEMFDVLISLLP--------RAQALREAAKYINQL
1929	T	A	A8WKT6	A8WKT6_CAEBR	CBR-AHR-1 protein	Caenorhabditis briggsae	KQLTNTNPSKRHRERLNGELETVAMLLP--------KLSVLRLAVSFLQCK
1930	T	A	A8WPD6	A8WPD6_CAEBR	CBR-REF-1 protein	Caenorhabditis briggsae	RK---TTQEKKRRDEINAKIKELQELIQ--------QSEVLNRAVELVNRM
1931	T	A	A8WS05	A8WS05_CAEBR	CBR-HLH-15 protein	Caenorhabditis briggsae	YRNLHATRERIRVESFNLAFSQLRALLP--------KIEILRFSIAYISFL
1932	T	A	A8WSF8	A8WSF8_CAEBR	CBR-HLH-3 protein	Caenorhabditis briggsae	TKNKRNARERKRVDQVNQGFQRLQESVP--------KVETLRQAAQYIRQL
1933	T	A	A8WU71	A8WU71_CAEBR	CBR-HLH-14 protein	Caenorhabditis briggsae	NQVARNERERNRVHQVNHGFDVLRTHLQ--------KADTLREAVKYIQRL
1934	T	A	A8WZP5	A8WZP5_CAEBR	CBR-HLH-30 protein	Caenorhabditis briggsae	KKDIHNMIERRRRYNINDRIKELGQMLP--------KGTILKASCDYIRVL
1935	T	A	A8X042	A8X042_CAEBR	CBR-HIF-1 protein	Caenorhabditis briggsae	RRETSRYAARDRRFKEGEIFDELKQVVP--------RIALLRVAATICRLR
1936	T	A	A8X436	A8X436_CAEBR	CBR-MXL-3 protein	Caenorhabditis briggsae	RRAHHNELERRRRDHIKDHFVILKDSIP--------RALILKRAVEYITVM
1937	T	A	A8X857	A8X857_CAEBR	CBR-MML-1 protein	Caenorhabditis briggsae	KRILHLHAEQNRRSALKDGFDQLMDIIP--------NAVVLAKAADHIRRL
1938	T	A	A8XA61	A8XA61_CAEBR	CBR-HLH-4 protein	Caenorhabditis briggsae	KR---NARERTRVHTVNQAFLVLKQHLP--------KLRILNAAISYIETL
1939	T	A	A8XA81	A8XA81_CAEBR	CBR-HLH-11 protein	Caenorhabditis briggsae	RRQIANCNERRRMQSINAGFMALRALLP--------KAAILQQTADMVHHL
1940	T	A	A8XAJ6	A8XAJ6_CAEBR	Putative uncharacterized protein	Caenorhabditis briggsae	KRVLKNQREKQHYQNINKELEKLGKQLP--------KIETLKLANKYLESL
1941	T	A	A8XAX5	A8XAX5_CAEBR	Putative uncharacterized protein	Caenorhabditis briggsae	LKEIKKKREQRRRDRLSAGLNGLHEFIV--------KNQILDIIIDYIAST
1942	T	A	A8XBG4	A8XBG4_CAEBR	Putative uncharacterized protein	Caenorhabditis briggsae	ARARATTREINRIKIINGAFDDLRNKLP--------KIVTLKKAINYIAQL
1943	T	A	A8XC72	A8XC72_CAEBR	CBR-MDL-1 protein	Caenorhabditis briggsae	SRAAHNELEKTRRANLRGCLETLKVLVP--------TLALLTRARDHIIEL
1944	T	A	A8XCU6	A8XCU6_CAEBR	Putative uncharacterized protein	Caenorhabditis briggsae	LISIINA--QQRRQMENFEFSQLAKELP--------KTTMVRLATAYIKLY
1945	T	A	A8XEY9	A8XEY9_CAEBR	CBR-AHA-1 protein	Caenorhabditis briggsae	YFLIIFKIERRRRNKMTHYINELAEMVP--------KLTILRMAVSHMKGI
1946	T	A	A8XF92	A8XF92_CAEBR	CBR-HLH-16 protein	Caenorhabditis briggsae	LRNSINSRERRRMHELNDEFESLRECLP--------KANTLLLASNWIKHL
1947	T	A	A8XHH0	A8XHH0_CAEBR	CBR-SBP-1 protein	Caenorhabditis briggsae	RRTAHNLIEKKYRCSINDRIQQLKVLLC--------KSATLRKAIEHIDDI
1948	T	A	A8XJ45	A8XJ45_CAEBR	CBR-NGN-1 protein	Caenorhabditis briggsae	RRDKANARERRRMNSLNDALETLREILP--------KIETLRKAQEYIASL
1949	T	A	A8XJ96	A8XJ96_CAEBR	CBR-LIN-32 protein	Caenorhabditis briggsae	RRSAANERERRRMNTLNVAYDELREVLP--------KFETLQMAQKYIECL
1950	T	A	A8XJV2	A8XJV2_CAEBR	CBR-HLH-13 protein	Caenorhabditis briggsae	ERQTASVRERRRMCSINVAFVELRNYIP--------KIDTLNLAIAYINML
1951	T	A	A8XJY2	A8XJY2_CAEBR	Putative uncharacterized protein	Caenorhabditis briggsae	QK---SKVEKKRVADCKNVIEEMKSTLI--------RLQMLQLVRDRLKAL
1952	T	A	A8XM61	A8XM61_CAEBR	CBR-HND-1 protein	Caenorhabditis briggsae	SKEASREKEWQRSQKINAAFDVLQQRIP--------KIKTLRLALQYIHHL
1953	T	A	A8XMM6	A8XMM6_CAEBR	CBR-MXL-2 protein	Caenorhabditis briggsae	KKATHLRCERQRREAINSGYNELKDLIP--------NAAILFRACDFMGQL
1954	T	A	A8XQ12	A8XQ12_CAEBR	CBR-HLH-8 protein	Caenorhabditis briggsae	QRACANRRERQRTKELNDAFTLLRKLIP--------KIHTLRIATDYISFL
1955	T	A	A8XTF8	A8XTF8_CAEBR	Putative uncharacterized protein	Caenorhabditis briggsae	KRLRANMRERQRVSQMNEMFDVLISLLP--------RAQALREAAKYINQL
1956	T	A	A8XV62	A8XV62_CAEBR	CBR-HLH-10 protein	Caenorhabditis briggsae	RRVEANARERNRVQMLSKKFDELRICLP--------KLATLKVAAAYIGFL
1957	T	A	A8XW38	A8XW38_CAEBR	Putative uncharacterized protein	Caenorhabditis briggsae	KKERCRHKEFKRGKNINEAFDTLQQHIP--------KIKALRLAKKYIEHL
1958	T	A	A8XZB7	A8XZB7_CAEBR	CBR-CND-1 protein	Caenorhabditis briggsae	RRVKANGRERARMHGLNDALDNLREYIP--------KIETLRLARNYINAL
1959	T	A	A8Y0L3	A8Y0L3_CAEBR	Putative uncharacterized protein	Caenorhabditis briggsae	YK---QAVERKRQADCKALIEKMKELLV--------RVRTLQLTLDYLQTL
1960	T	A	A8Y164	A8Y164_CAEBR	CBR-HLH-2 protein	Caenorhabditis briggsae	RRSQNNARERIRVKDINSAFKELGRMCT--------KLGILHNAVAVITQL
1961	T	A	A8Y4L3	A8Y4L3_CAEBR	CBR-MXL-1 protein	Caenorhabditis briggsae	AREQHNALERRRRDNIKDMYTSLREVVP--------RAVILKRAIETIEKG
1962	T	A	Q17295	MYOD1_CAEBR	Myoblast determination protein 1 homolog	Caenorhabditis briggsae	RRKAATMRERRRLRKVNEAFEVVKQRTC--------KVEILRSAIDYINTL
1963	T	A	O02219	O02219_CAEEL	Protein C25A1.11a, confirmed by transcript evidence	Caenorhabditis elegans	ARENHSEIERRRRNKMTHYINELAEMVP--------KLTILRMAVSHMKGI
1964	T	A	O16853	O16853_CAEEL	Abnormal cell lineage protein 22, confirmed by transcript evidence	Caenorhabditis elegans	KIKNKPLMEKKRRARINKSLSQLKQILI--------KADILEMAVEYLQQL
1965	T	A	O44711	O44711_CAEEL	Aryl hydrocarbon receptor nuclear translocator ortholog AHA-1	Caenorhabditis elegans	ARENHSEIERRRRNKMTHYINELAEMVP--------KLTILRMAVSHMKGI
1966	T	A	O45320	O45320_CAEEL	Protein DY3.3, confirmed by transcript evidence	Caenorhabditis elegans	LRNSINSRERRRMHELNDEFETLRECLP--------KANTLLLASNWIKQL
1967	T	A	O45486	O45486_CAEEL	Hypoxia-induced factor 1	Caenorhabditis elegans	RRETSRHAARDRRSKESDIFDDLKMCVP--------RIALLRVAATICRLR
1968	T	A	O45489	O45489_CAEEL	Protein F38C2.2, confirmed by transcript evidence	Caenorhabditis elegans	VRLSINLRERCRMHDLNEALDDLRAVIP--------KIATLLLAKNHIIMQ
1969	T	A	P41846	WBS14_CAEEL	Protein WBSCR14 homolog	Caenorhabditis elegans	KRILHLHAEQNRRSALKDGFDQLMDIIP--------NAVVLAKSADHIRRL
1970	T	A	P90953	HLH34_CAEEL	Helix-loop-helix 34	Caenorhabditis elegans	KQKPSKSQAQQRRQMENYEFSQLANELP--------KTTMVRLATAYIKLH
1971	T	A	P90982	P90982_CAEEL	MAX-like-1 homolog	Caenorhabditis elegans	AREQHNALERRRRDNIKDMYTSLREVVP--------RAVILKKAIESIEKG
1972	T	A	P91527	P91527_CAEEL	Helix loop helix protein 30, isoform a	Caenorhabditis elegans	KKDIHNMIERRRRYNINDRIKELGQMLP--------KGTILKASCDYIRVL
1973	T	A	Q09961	Q09961_CAEEL	Helix loop helix protein 14, partially confirmed by transcript evidence	Caenorhabditis elegans	NQVARNERERKRVHQVNHGFDVLRNRLQ--------KADTLREAVKYIQQL
1974	T	A	Q11094	TWIST_CAEEL	Twist-related protein	Caenorhabditis elegans	QRACANRRERQRTKELNDAFTLLRKLIP--------KIHTLRIATDYISFL
1975	T	A	Q17358	Q17358_CAEEL	Transcription factor E12/47 homolog	Caenorhabditis elegans	RRSQNNARERVRVRDINSAFKELGRMCT--------KLGILYNAVSVITQL
1976	T	A	Q17588	Q17588_CAEEL	Protein M05B5.5a, confirmed by transcript evidence	Caenorhabditis elegans	RRSQNNARERVRVRDINSAFKELGRMCT--------KLGILHNAVSVITQL
1977	T	A	Q18054	Q18054_CAEEL	Putative uncharacterized protein	Caenorhabditis elegans	RRKVKTEREKIRRKKQDDCYAELKFFIL--------RITILEIIIDYIKHN
1978	T	A	Q18056	Q18056_CAEEL	Putative uncharacterized protein	Caenorhabditis elegans	RRKVKTEREKIRRKKQDDCYAELKFFIL--------RITILEIIIDYIKHN
1979	T	A	Q18277	Q18277_CAEEL	Helix loop helix protein 12	Caenorhabditis elegans	RRSRANERERQRVSEMNGMFDVLLNLLP--------RVQILREATSYIIRL
1980	T	A	Q18612	Q18612_CAEEL	Protein C44C10.8, confirmed by transcript evidence	Caenorhabditis elegans	RKEKSREKEHRRAQCINSAFEILQQHIP--------KIKTLRLAMQYIDHL
1981	T	A	Q20561	HLH13_CAEEL	Helix-loop-helix protein 13	Caenorhabditis elegans	ERQTASIRERKRMCSINVAFIELRNYIP--------KIDTLNLAIAYINML
1982	T	A	Q20941	Q20941_CAEEL	Helix loop helix protein 19, partially confirmed by transcript evidence	Caenorhabditis elegans	SRERANARERCRQKSIGNAFNMLRNHLP--------KAETLKSAAQYISHL
1983	T	A	Q21663	Q21663_CAEEL	MAD-like-1 homolog	Caenorhabditis elegans	SRTAHNELEKTRRANLRGCLETLKMLVP--------TLALLTRARDHIIEL
1984	T	A	Q22069	Q22069_CAEEL	Protein T01E8.2, confirmed by transcript evidence	Caenorhabditis elegans	AHNRKTSQEKKRRDEINAKIKELQLLIQ--------QGDVLNRAVEVVSRM
1985	T	A	Q22717	Q22717_CAEEL	Protein T24B8.6, confirmed by transcript evidence	Caenorhabditis elegans	TKQKRNERERKRVDQVNQGFVLLQERVP--------KVETLREAARYIQEL
1986	T	A	Q23579	Q23579_CAEEL	Helix loop helix protein 10	Caenorhabditis elegans	RRYEANARERNRVQQLSKMFDQLRVCLP--------KLATLKVASSYIGYL
1987	T	A	Q5TYL0	Q5TYL0_CAEEL	Helix loop helix protein 30, isoform h	Caenorhabditis elegans	KKDIHNMIERRRRYNINDRIKELGQMLP--------KGTILKASCDYIRVL
1988	T	A	Q7YWS9	Q7YWS9_CAEEL	Protein Y105C5B.29, confirmed by transcript evidence	Caenorhabditis elegans	VRLSINLRERCRMHDLNEALDDLRAVIP--------KIATLLLAKNHIIMQ
1989	T	A	Q86D08	Q86D08_CAEEL	Predicted protein F38C2.8	Caenorhabditis elegans	KMKSSKLLKRCRMHDLNEALDDLRAVIP--------KIATLLLAKNHIIMK
1990	T	A	Q86MJ1	Q86MJ1_CAEEL	Helix loop helix protein 30, isoform g	Caenorhabditis elegans	KKDIHNMIERRRRYNINDRIKELGQMLP--------KGTILKASCDYIRVL
1991	T	A	Q86MJ2	Q86MJ2_CAEEL	Helix loop helix protein 30, isoform f	Caenorhabditis elegans	KKDIHNMIERRRRYNINDRIKELGQMLP--------KGTILKASCDYIRVL
1992	T	A	Q86MJ3	Q86MJ3_CAEEL	Helix loop helix protein 30, isoform e	Caenorhabditis elegans	KKDIHNMIERRRRYNINDRIKELGQMLP--------KGTILKASCDYIRVL
1993	T	A	Q86MJ4	Q86MJ4_CAEEL	Helix loop helix protein 30, isoform d	Caenorhabditis elegans	KKDIHNMIERRRRYNINDRIKELGQMLP--------KGTILKASCDYIRVL
1994	T	A	Q86MJ5	Q86MJ5_CAEEL	Helix loop helix protein 30, isoform c	Caenorhabditis elegans	KKDIHNMIERRRRYNINDRIKELGQMLP--------KGTILKASCDYIRVL
1995	T	A	Q8I066	Q8I066_CAEEL	Protein F38A6.3d, confirmed by transcript evidence	Caenorhabditis elegans	RRETSRHAARDRRSKESDIFDDLKMCVP--------RIALLRVAATICRLR
1996	T	A	Q8I7I9	Q8I7I9_CAEEL	Myc and mondo-like protein 1, isoform b, partially confirmed by transcript evidence	Caenorhabditis elegans	KRILHLHAEQNRRSALKDGFDQLMDIIP--------NAVVLAKSADHIRRL
1997	T	A	Q95XG7	Q95XG7_CAEEL	Neurogenin protein 1, confirmed by transcript evidence	Caenorhabditis elegans	RRDKANARERRRMNSLNDALEHLRGILP--------KIETLRKAQEYIASL
[truncated: 6,293 more rows]

## Sheet: Supp Table S2
Supplemental Table S2
SWDA results on Plant, Animal, and Fungal sequences
Step	pah				pss				ms				cc				ec				all
	Enter	r2	ASCC		Enter	r2	ASCC		Enter	r2	ASCC		Enter	r2	ASCC		Enter	r2	ASCC		Enter	FS	r2	ASCC
1	Site 13	0.353	0.17652		Site 13	0.2	0.100011		Site 55	0.2807	0.140331		Site 5	0.4064	0.203192		Site 56	0.3942	0.197125		Site 5	FS4	0.4064	0.203192
2	Site 2	0.3458	0.347892		Site 6	0.1212	0.148714		Site 12	0.1452	0.207454		Site 2	0.2126	0.308282		Site 13	0.3363	0.365145		Site 56	FS5	0.3797	0.391764
3	Site 50	0.2964	0.443905		Site 12	0.2038	0.223999		Site 19	0.119	0.253618		Site 6	0.1793	0.379714		Site 2	0.1754	0.419018		Site 50	FS1	0.3069	0.48828
4	Site 55	0.1487	0.491101		Site 50	0.1108	0.276903		Site 51	0.1093	0.301159		Site 50	0.1291	0.421911		Site 19	0.1155	0.45062		Site 2	FS1	0.2215	0.536722
5	Site 22	0.1091	0.515944		Site 14	0.0867	0.315036		Site 8	0.112	0.339183		Site 10	0.0875	0.44728		Site 11	0.1147	0.479325		Site 10	FS5	0.1311	0.565544
6	Site 17	0.0952	0.534806		Site 51	0.0867	0.343873		Site 56	0.1193	0.373888		Site 51	0.0719	0.466482		Site 10	0.1391	0.515946		Site 6	FS2	0.1195	0.595497
7	Site 12	0.1111	0.556291		Site 53	0.0713	0.371686		Site 20	0.0928	0.400262		Site 64	0.072	0.486928		Site 50	0.1011	0.537377		Site 19	FS1	0.2891	0.666617
8	Site 16	0.0933	0.582282		Site 19	0.0687	0.394926		Site 57	0.0638	0.423001		Site 26	0.0515	0.500784		Site 16	0.0849	0.560893		Site 51	FS5	0.1326	0.686922
9	Site 24	0.0905	0.603848		Site 7	0.0649	0.412119		Site 21	0.0717	0.44628		Site 24	0.0482	0.512563		Site 6	0.1409	0.595765		Site 55	FS5	0.1238	0.707694
10	Site 5	0.0785	0.622711		Site 28	0.0551	0.426936		Site 28	0.0585	0.461213		Site 63	0.0467	0.523439		Site 24	0.0871	0.613533		Site 56	FS1	0.1103	0.721168
11	Site 54	0.0565	0.632694		Site 10	0.0573	0.442005		Site 50	0.0587	0.476032		Site 15	0.0338	0.531358		Site 21	0.0882	0.62744		Site 1	FS4	0.0985	0.734557
12	Site 19	0.0598	0.64268		Site 20	0.05	0.458401		Site 24	0.0568	0.488339		Site 52	0.0379	0.539813		Site 12	0.0655	0.641292		Site 9	FS1	0.0887	0.745091
13	Site 21	0.0518	0.653781		Site 59	0.0353	0.468882		Site 7	0.0581	0.503676		Site 8	0.0358	0.548769		Site 51	0.0586	0.649848		Site 51	FS3	0.0723	0.756828
14	Site 57	0.0478	0.66151		Site 1	0.0346	0.479044		Site 62	0.0498	0.515512		Site 12	0.0259	0.554778		Site 1	0.0674	0.659472		Site 5	FS1	0.0784	0.768367
15	Site 6	0.0571	0.669483		Site 52	0.0349	0.489508		Site 14	0.0434	0.524223		Site 16	0.0384	0.563032		Site 20	0.0612	0.667875		Site 55	FS3	0.064	0.775953
16	Site 1	0.0467	0.675802		Site 22	0.035	0.498919		Site 2	0.042	0.532121		Site 18	0.0346	0.570641		Site 59	0.0474	0.677994		Site 12	FS2	0.0626	0.784331
17	Site 56	0.0359	0.680261		Site 54	0.0282	0.505279		Site 59	0.0376	0.542866		Site 19	0.0275	0.576062		Site 18	0.0441	0.686781		Site 17	FS1	0.0498	0.78894
18	Site 26	0.0366	0.684656		Site 55	0.0304	0.512839		Site 4	0.026	0.5502		Site 53	0.0303	0.582663		Site 9	0.0351	0.691349		Site 55	FS1	0.0543	0.794214
19	Site 53	0.036	0.6913		Site 15	0.0225	0.519052		Site 26	0.0281	0.556037		Site 13	0.0269	0.588651		Site 5	0.0352	0.69664		Site 13	FS1	0.0589	0.799757
20	Site 8	0.0355	0.697056		Site 18	0.025	0.524268		Site 27	0.0254	0.562916		Site 60	0.0262	0.594261		Site 62	0.0344	0.702141		Site 19	FS3	0.0605	0.80695
21	Site 58	0.0268	0.701585		Site 57	0.0215	0.528981		Site 5	0.0222	0.566788		Site 3	0.0189	0.598348
22					Site 23	0.0182	0.5337		Site 63	0.023	0.572143		Site 27	0.0174	0.601722
23					Site 17	0.0194	0.538894		Site 16	0.0221	0.576022		Site 61	0.018	0.605071
24					Site 56	0.0185	0.54331		Site 6	0.0292	0.581062		Site 22	0.0179	0.608803
25					Site 4	0.0166	0.547085		Site 17	0.0244	0.58683		Site 17	0.0164	0.611775
26					Site 8	0.0137	0.550132		Site 13	0.0208	0.590613		Site 11	0.0175	0.615278
27					Site 60	0.0134	0.553501		Site 10	0.0181	0.594268		Site 20	0.0193	0.618704
28					Site 9	0.0125	0.55594		Site 22	0.0173	0.596891		Site 25	0.0162	0.622053
29					Site 62	0.0124	0.55853		Site 1	0.0135	0.59895		Site 23	0.0133	0.624472
30					Site 58	0.012	0.561368		Site 9	0.0127	0.601522		Site 4	0.0139	0.626902
NOTE.–Fungal group sequences were transformed into six factor score datasets (pah, pss, ms, cc, ec, and all). Results from SWDA on each transformed dataset are reported. Each step, up to 30, are given for each SWDA. ASCC are indicitive of model performance up to a given step. Steps were not reported after an ASCC of 70% was obtained for the first five factor scores or 80% for the all dataset. Ami…

## Sheet: Supp Table S3
Supplemental Table S3
CVA results on Plant, Animal, and Fungal sequences
Rank	pah								pss								ms								cc								ec
	CV1				CV2				CV1				CV2				CV1				CV2				CV1				CV2				CV1				CV2
	Site	Weight			Site	Weight			Site	Weight			Site	Weight			Site	Weight			Site	Weight			Site	Weight			Site	Weight			Site	Weight			Site	Weight
1	54	-1.69274	1.69274		23	1.22849	1.22849		12	1.93001	1.93001		23	-1.30838	1.30838		20	-1.84993	1.84993		12	-1.55506	1.55506		10	-1.47364	1.47364		50	1.7849	1.7849		20	-3.28999	3.28999		16	1.50251
2	50	-1.2617	1.2617		13	-1.11493	1.11493		13	1.23104	1.23104		53	-0.993415	0.993415		50	1.00333	1.00333		23	-0.931828	0.931828		5	-0.798372	0.798372		2	1.19538	1.19538		54	-1.44934	1.44934		54	-1.42418	1.50251
3	2	-0.793575	0.793575		54	0.934822	0.934822		10	-0.916008	0.916008		50	0.937775	0.937775		28	-0.900996	0.900996		27	-0.926332	0.926332		12	-0.741969	0.741969		6	0.973179	0.973179		51	1.44389	1.44389		20	-1.40355	1.42418
4	17	-0.768558	0.768558		53	-0.797687	0.797687		6	-0.900382	0.900382		20	-0.574799	0.574799		12	-0.878865	0.878865		28	0.919106	0.919106		17	-0.615363	0.615363		13	-0.681361	0.681361		27	-1.03849	1.03849		13	0.776628	1.40355
5	13	0.706626	0.706626		57	-0.731397	0.731397		54	0.698907	0.698907		54	0.563761	0.563761		23	0.790623	0.790623		9	0.642365	0.642365		23	-0.609125	0.609125		8	0.603663	0.603663		50	0.69726	0.69726		27	0.62078	0.776628
6	12	0.69497	0.69497		12	0.729365	0.729365		7	-0.427118	0.427118		15	-0.465225	0.465225		13	-0.783179	0.783179		57	0.582069	0.582069		2	-0.542638	0.542638		9	-0.452465	0.452465		56	0.685583	0.685583		6	0.588135	0.62078
7	57	-0.637955	0.637955		5	0.656523	0.656523		9	-0.368126	0.368126		10	0.410957	0.410957		56	-0.76678	0.76678		4	0.525641	0.525641		13	-0.534804	0.534804		10	0.445998	0.445998		10	-0.621851	0.621851		53	0.565228	0.588135
8	51	0.513963	0.513963		28	-0.644424	0.644424		53	-0.356299	0.356299		14	-0.382216	0.382216		16	0.634981	0.634981		13	-0.472306	0.472306		28	-0.486324	0.486324		64	0.427917	0.427917		19	-0.57166	0.57166		50	-0.504536	0.565228
9	19	0.489687	0.489687		55	0.549021	0.549021		27	-0.336125	0.336125		27	-0.373014	0.373014		54	0.563238	0.563238		51	0.454358	0.454358		16	-0.465743	0.465743		53	-0.406782	0.406782		23	-0.557974	0.557974		28	-0.454928	0.504536
10	26	-0.487365	0.487365		16	0.516672	0.516672		64	-0.335311	0.335311		60	0.367604	0.367604		5	0.560402	0.560402		17	-0.437858	0.437858		8	0.437861	0.437861		15	-0.356353	0.356353		28	0.55198	0.55198		12	-0.404403	0.454928
11	24	0.392992	0.392992		9	-0.500584	0.500584		19	-0.294667	0.294667		17	0.337526	0.337526		10	0.544631	0.544631		10	0.431172	0.431172		64	0.387589	0.387589		28	-0.341983	0.341983		9	-0.545341	0.545341		60	-0.403824	0.404403
12	28	0.36337	0.36337		8	0.481787	0.481787		28	0.286075	0.286075		52	0.335953	0.335953		2	-0.536408	0.536408		55	0.411958	0.411958		24	0.375458	0.375458		26	0.337087	0.337087		16	-0.469662	0.469662		23	0.312002	0.403824
13	1	-0.363132	0.363132		27	-0.471718	0.471718		1	-0.272169	0.272169		2	0.327463	0.327463		6	0.532519	0.532519		21	0.383394	0.383394		18	-0.35562	0.35562		5	-0.320103	0.320103		57	0.446657	0.446657		5	-0.292531	0.312002
14	55	-0.339925	0.339925		10	0.420385	0.420385		8	0.264452	0.264452		61	0.302272	0.302272		53	-0.527114	0.527114		62	0.373978	0.373978		63	-0.348392	0.348392		11	0.303853	0.303853		6	-0.423618	0.423618		18	-0.245841	0.292531
15	9	0.303934	0.303934		24	0.392265	0.392265		61	0.255575	0.255575		58	-0.289829	0.289829		9	0.526984	0.526984		59	0.342042	0.342042		52	-0.322872	0.322872		12	-0.302929	0.302929		2	0.377978	0.377978		9	-0.24055	0.245841
16	27	0.302615	0.302615		50	-0.35046	0.35046		51	0.250946	0.250946		1	-0.280515	0.280515		55	-0.498511	0.498511		61	0.331234	0.331234		19	0.306981	0.306981		22	0.295545	0.295545		61	0.37282	0.37282		59	-0.23958	0.24055
17	20	0.299157	0.299157		2	-0.293911	0.293911		23	0.238225	0.238225		57	-0.2708	0.2708		21	0.493532	0.493532		20	0.32681	0.32681		15	0.297457	0.297457		60	0.282274	0.282274		26	-0.36287	0.36287		8	-0.230687	0.23958
18	22	-0.297205	0.297205		21	-0.249988	0.249988		55	0.232738	0.232738		64	-0.262354	0.262354		19	0.366066	0.366066		54	-0.323916	0.323916		27	0.283034	0.283034		25	0.25321	0.25321		21	-0.359809	0.359809		57	-0.200691	0.230687
19	14	0.285656	0.285656		61	-0.233294	0.233294		26	-0.230906	0.230906		51	-0.254461	0.254461		14	0.356504	0.356504		26	-0.319792	0.319792		20	-0.254124	0.254124		23	0.232251	0.232251		53	-0.357441	0.357441		24	-0.198863	0.200691
20	16	0.280404	0.280404		4	0.201112	0.201112		20	-0.220847	0.220847		55	0.21724	0.21724		57	0.348783	0.348783		64	-0.289256	0.289256		60	-0.250034	0.250034		55	0.220616	0.220616		12	-0.339398	0.339398		62	-0.189696	0.198863
21	56	0.277412	0.277412		58	0.184749	0.184749		57	0.193925	0.193925		8	0.209395	0.209395		61	0.317864	0.317864		18	0.264366	0.264366		1	0.228167	0.228167		3	-0.215226	0.215226		52	-0.331059	0.331059		11	0.180151	0.189696
22	11	-0.269683	0.269683		18	-0.182932	0.182932		4	0.192851	0.192851		22	0.207978	0.207978		24	0.302778	0.302778		56	0.258668	0.258668		61	-0.219284	0.219284		18	-0.205363	0.205363		64	0.31425	0.31425		17	-0.178141	0.180151
23	8	0.235757	0.235757		51	-0.173857	0.173857		16	0.181748	0.181748		11	-0.183567	0.183567		27	-0.299169	0.299169		8	0.25076	0.25076		9	-0.19822	0.19822		1	0.201462	0.201462		15	-0.314245	0.314245		55	-0.178047	0.178141
24	6	-0.225944	0.225944		15	0.153408	0.153408		18	-0.176615	0.176615		12	-0.179218	0.179218		8	-0.293463	0.293463		50	0.220897	0.220897		4	0.197427	0.197427		14	0.160138	0.160138		60	0.310857	0.310857		63	-0.139518	0.178047
25	63	0.22318	0.22318		19	-0.145281	0.145281		62	0.17477	0.17477		7	0.175924	0.175924		64	0.279183	0.279183		63	-0.214725	0.214725		51	-0.195927	0.195927		27	0.146528	0.146528		24	-0.28176	0.28176		26	0.132187	0.139518
26	53	0.207948	0.207948		59	0.142917	0.142917		56	0.153761	0.153761		24	0.172777	0.172777		22	0.244595	0.244595		24	0.204674	0.204674		58	0.181253	0.181253		57	0.138476	0.138476		5	-0.275173	0.275173		64	-0.126893	0.132187
27	59	0.192291	0.192291		20	-0.141262	0.141262		5	-0.152861	0.152861		19	-0.172195	0.172195		7	-0.237068	0.237068		16	0.200919	0.200919		11	0.157065	0.157065		16	-0.13258	0.13258		63	0.259757	0.259757		21	-0.12388	0.126893
28	18	0.17986	0.17986		7	0.121403	0.121403		59	-0.140196	0.140196		6	-0.157713	0.157713		15	0.230426	0.230426		7	-0.183562	0.183562		14	0.13032	0.13032		59	-0.131995	0.131995		7	0.254601	0.254601		52	0.121374	0.12388
29	4	0.179243	0.179243		25	-0.110943	0.110943		60	0.138903	0.138903		21	0.152582	0.152582		1	-0.214719	0.214719		5	-0.163818	0.163818		3	-0.128134	0.128134		51	0.125019	0.125019		1	0.241234	0.241234		56	-0.113711	0.121374
30	5	-0.143075	0.143075		17	-0.103004	0.103004		22	0.131606	0.131606		59	0.142526	0.142526		17	-0.195731	0.195731		11	0.144035	0.144035		50	-0.113969	0.113969		52	0.109714	0.109714		3	-0.176043	0.176043		1	-0.105712	0.113711
31	3	0.102022	0.102022		62	0.100597	0.100597		58	-0.122498	0.122498		56	-0.136909	0.136909		11	0.193499	0.193499		2	0.140099	0.140099		26	0.104778	0.104778		58	0.0935741	0.0935741		4	-0.173914	0.173914		10	-0.102931	0.105712
32	58	-0.095646	0.095646		52	-0.0923863	0.0923863		24	-0.116665	0.116665		5	0.134358	0.134358		62	-0.193486	0.193486		52	-0.125411	0.125411		53	0.095813	0.095813		61	0.0908016	0.0908016		13	0.158168	0.158168		19	0.0937098	0.102931
33	64	0.0930316	0.0930316		3	-0.0835185	0.0835185		63	0.101126	0.101126		4	0.0914243	0.0914243		25	-0.159392	0.159392		3	-0.115972	0.115972		22	-0.0852822	0.0852822		21	0.0891897	0.0891897		62	0.152244	0.152244		7	0.0921348	0.0937098
34	25	-0.0874644	0.0874644		11	-0.080381	0.080381		2	-0.0907587	0.0907587		62	0.0786548	0.0786548		60	-0.130038	0.130038		14	0.110845	0.110845		55	0.0673352	0.0673352		24	-0.0887862	0.0887862		58	-0.115579	0.115579		22	-0.0731282	0.0921348
35	60	-0.0787555	0.0787555		26	0.0628695	0.0628695		21	-0.0787698	0.0787698		26	-0.0666762	0.0666762		59	0.0913799	0.0913799		19	0.108304	0.108304		7	-0.0610345	0.0610345		4	-0.0832445	0.0832445		11	0.10877	0.10877		51	-0.0694177	0.0731282
36	23	0.064558	0.064558		1	0.0539883	0.0539883		52	0.067289	0.067289		13	-0.0651098	0.0651098		63	0.0907282	0.0907282		15	-0.0855827	0.0855827		62	-0.0597829	0.0597829		7	-0.0523826	0.0523826		14	-0.0965505	0.0965505		14	-0.0679574	0.0694177
37	52	-0.0515182	0.0515182		22	-0.0483237	0.0483237		15	0.0593654	0.0593654		9	0.0637262	0.0637262		26	0.0844215	0.0844215		1	-0.0625118	0.0625118		21	0.0543762	0.0543762		54	0.0444997	0.0444997		22	-0.0856655	0.0856655		3	-0.064165	0.0679574
38	61	0.04571	0.04571		6	0.0474558	0.0474558		50	-0.0541254	0.0541254		3	0.0501822	0.0501822		51	0.0511398	0.0511398		53	-0.0609705	0.0609705		57	-0.0517433	0.0517433		63	0.0424586	0.0424586		55	0.0560396	0.0560396		25	0.0515913	0.064165
39	62	0.0274485	0.0274485		64	0.047169	0.047169		11	-0.052503	0.052503		25	-0.0479454	0.0479454		52	0.0497303	0.0497303		58	-0.0484008	0.0484008		6	-0.0492826	0.0492826		56	0.037684	0.037684		59	0.0359721	0.0359721		58	-0.0479432	0.0515913
40	7	-0.0233226	0.0233226		60	0.040638	0.040638		3	0.0346551	0.0346551		28	-0.0444411	0.0444411		4	0.0496585	0.0496585		6	-0.045517	0.045517		54	-0.0448844	0.0448844		19	-0.0364604	0.0364604		8	0.0238804	0.0238804		61	-0.0386571	0.0479432
41	15	0.0229113	0.0229113		56	-0.0274938	0.0274938		25	-0.016531	0.016531		63	-0.0428799	0.0428799		58	0.0291612	0.0291612		25	-0.0174168	0.0174168		56	-0.0136565	0.0136565		17	0.0241899	0.0241899		17	-0.0195626	0.0195626		4	-0.0371752	0.0386571
42	10	0.0181305	0.0181305		14	-0.00655516	0.00655516		14	-0.0111942	0.0111942		16	0.02161	0.02161		18	-0.0114013	0.0114013		60	0.00747686	0.00747686		25	-0.00867808	0.00867808		20	0.0241093	0.0241093		25	0.0177746	0.0177746		2	0.035412	0.0371752
43	21	0.000580669	0.000580669		63	-0.00326508	0.00326508		17	-0.00609437	0.00609437		18	0.0173214	0.0173214		3	-0.00794197	0.00794197		22	-0.00389016	0.00389016		59	-0.00429966	0.00429966		62	0.0088514	0.0088514		18	0.0106143	0.0106143		15	-0.0296622	0.035412
NOTE.–Two canonical variates from five different CVA are provided. Each analysis corresponds to a factor score transformed Plant, Animal, Fungal dataset (pah, pss, ms, cc, and ec). The bHLH amino acid sites are ranked by the absolute value of their corresponding coefficent (weight) in the canonical variate. Sites with weights further from zero have higher discerning power between Plant, Animal an…																																							0.0296622

## Sheet: Supp Table S4
Supplemental Table S4
CVA{all} results on Plant, Animal, and Fungal sequences
Rank		1	2	3	4	5	6	7	8	9	10	11	12	13	14	15	16	17	18	19	20
CV1
	Factor	pah	ec	ms	ec	ms	ms	ec	pps	pps	ec	ec	pah	pah	ec	ms	ec	pah	ec	pah	pah
	Site	23	23	23	20	13	20	51	13	23	54	57	13	20	13	54	27	53	16	50	57
	Weight	26.3813	25.2984	23.7035	-9.612	-3.63144	-3.51212	3.29744	-2.98725	-2.85184	2.55685	2.36023	2.15855	-2.01412	-1.8326	1.75973	-1.75259	1.65393	-1.51893	-1.49159	-1.39228
CV2
	Factor	ms	ec	ec	ms	ms	pah	pps	ec	cc	cc	ec	ms	ec	pah	pah	pps	ec	cc	ms	ms
	Site	23	54	20	16	12	16	23	27	10	12	51	13	12	10	27	10	13	1	54	50
	Weight	-4.15358	-3.50448	-2.90991	2.78497	-2.65649	2.60507	2.33705	1.85207	1.67739	-1.6138	1.55581	1.38151	-1.18516	1.15775	1.13476	-1.06766	0.952402	-0.923163	0.918877	0.915279
Rank		21	22	23	24	25	26	27	28	29	30	31	32	33	34	35	36	37	38	39	40
CV1
	Factor	ec	pps	pps	cc	ec	pps	pah	cc	ms	pah	ec	pah	pah	pps	pps	cc	cc	ms	pps	pps
	Site	9	20	6	13	61	54	9	14	53	6	56	28	58	12	9	1	8	50	57	19
	Weight	-1.38878	1.25147	-1.19829	1.16782	1.13413	-1.11517	1.07374	0.865	0.848771	-0.801485	0.793391	0.790721	0.764966	0.75439	-0.741011	0.737083	0.73218	0.723579	0.712998	-0.71176
CV2
	Factor	pps	cc	ec	ms	pah	ms	ec	cc	ms	pps	pps	pah	pah	ec	pah	pah	ec	pah	pps	cc
	Site	6	57	53	61	50	19	28	9	20	12	8	19	12	57	54	28	61	8	19	6
	Weight	0.912279	-0.903745	0.853659	0.833762	-0.822601	0.822014	0.797936	0.752876	-0.746811	-0.732633	-0.716908	-0.707531	-0.685172	-0.673213	-0.672987	-0.664369	0.590436	0.586341	0.578017	-0.555201
Rank		41	42	43	44	45	46	47	48	49	50	51	52	53	54	55	56	57	58	59	60
CV1
	Factor	pps	pah	ms	pps	ec	ms	ec	ec	ec	ms	ec	pah	cc	pah	pah	ms	ms	ec	cc	ms
	Site	61	17	61	56	8	16	11	19	12	58	58	19	54	11	56	11	21	53	2	8
	Weight	-0.708012	-0.704269	-0.701045	0.681582	-0.643274	0.641817	0.641241	-0.624245	0.590972	0.58727	0.587264	0.581199	-0.578547	0.575921	0.57501	0.571768	-0.566879	0.564091	0.562458	-0.561998
CV2
	Factor	ms	cc	pps	ec	pps	pps	ms	cc	ms	cc	pah	ms	ms	pah	ec	pah	pah	pps	cc	pps
	Site	53	14	24	23	61	54	6	19	57	23	61	8	9	57	56	23	55	57	54	28
	Weight	0.552009	-0.540389	0.538631	0.53641	-0.535555	0.526669	0.52447	-0.521524	0.502376	0.480348	0.479858	0.475028	0.467689	-0.459424	0.447381	-0.430212	0.423452	-0.421804	0.404424	-0.404321
Supplemental Table S4 (continued)
Rank		61	62	63	64	65	66	67	68	69	70	71	72	73	74	75	76	77	78	79	80
CV1
	Factor	cc	ec	cc	pah	pah	ms	ms	pps	ec	pah	cc	pah	pah	ms	pah	pah	ms	cc	ms	ms
	Site	16	6	15	5	8	14	19	58	21	15	3	14	26	1	55	64	28	57	2	10
	Weight	-0.556495	-0.549029	0.548715	-0.531386	0.524249	0.524143	-0.517892	0.5038	-0.492588	0.485683	-0.485228	0.481181	-0.477993	0.476001	-0.46604	-0.46113	0.445418	0.435418	0.419773	0.410593
CV2
	Factor	ec	ms	ms	cc	pps	ec	pps	ms	cc	ms	pps	pps	cc	ms	ms	ms	cc	ms	cc	pah
	Site	55	15	3	13	20	24	56	62	28	21	64	21	21	17	5	7	2	51	53	2
	Weight	-0.403441	-0.391025	-0.390964	-0.383401	0.375187	-0.369775	-0.367641	-0.364169	0.359555	0.354802	-0.346666	0.343756	-0.325037	-0.321921	-0.314643	0.312672	0.311778	0.309784	-0.307998	-0.30467
Rank		81	82	83	84	85	86	87	88	89	90	91	92	93	94	95	96	97	98	99	100
CV1
	Factor	ec	cc	cc	ec	pah	pah	cc	cc	ec	cc	pah	cc	cc	ms	cc	cc	pah	ms	ms	ec
	Site	28	11	5	2	61	54	51	12	17	64	12	10	61	3	17	55	16	6	18	10
	Weight	0.409967	0.402616	-0.393921	0.391541	0.388972	-0.369616	-0.368458	0.367885	0.365007	0.358109	0.354645	-0.350406	0.343435	0.343183	-0.328443	-0.32296	0.318216	-0.314558	-0.314471	-0.31145
CV2
	Factor	cc	ec	ec	ec	ec	cc	ms	cc	cc	ms	ms	pps	ec	cc	pah	cc	ms	cc	ms	ms
	Site	25	3	15	50	5	16	26	63	52	11	52	2	9	5	13	27	58	22	59	14
	Weight	0.29151	-0.289981	-0.285415	0.278089	-0.277865	-0.270321	0.259559	0.256538	0.252117	0.250865	-0.250706	-0.244998	0.243743	0.243589	-0.242259	-0.240323	0.238465	0.22907	0.228967	0.228145
Rank		101	102	103	104	105	106	107	108	109	110	111	112	113	114	115	116	117	118	119	120
CV1
	Factor	cc	pah	pps	ec	cc	pps	ec	cc	ec	pah	pps	ms	pah	pps	ec	cc	ms	pps	pps	ms
	Site	59	27	64	7	20	50	15	62	60	2	28	55	10	1	52	58	12	14	22	5
	Weight	-0.307653	-0.306428	0.305405	0.299362	-0.297221	-0.296858	-0.29146	-0.288859	0.286413	0.284521	0.284244	-0.27642	-0.270285	0.265458	-0.262455	0.259786	-0.252311	-0.24718	-0.241277	-0.229756
CV2
	Factor	ec	ms	pah	pps	cc	pah	pah	ms	cc	ms	ms	cc	pah	ec	pah	pps	pps	ec	ec	pps
	Site	4	55	20	58	24	7	52	18	64	63	64	11	56	1	58	18	14	63	18	60
	Weight	-0.224978	-0.224725	-0.223322	-0.222878	-0.216939	0.216282	-0.216107	0.214031	-0.208555	0.196713	0.195609	-0.194415	0.190985	0.189758	0.189697	0.18943	0.185942	0.185522	0.183013	-0.182776
Supplemental Table S4 (continued)
Rank		121	122	123	124	125	126	127	128	129	130	131	132	133	134	135	136	137	138	139	140
CV1
	Factor	pps	ms	ec	pps	pps	ms	ms	ec	ec	cc	pps	pps	pps	ec	pah	ec	cc	pah	ms	ms
	Site	55	7	1	51	18	51	4	4	50	6	8	7	15	64	18	63	18	62	17	60
	Weight	-0.219853	-0.219374	0.215868	-0.213914	-0.202286	-0.201272	0.199792	-0.199437	0.197431	-0.196027	0.195236	-0.192617	-0.18983	0.188393	0.186597	0.180072	0.177462	-0.173913	0.173752	0.168234
CV2
	Factor	ec	pps	ms	ms	cc	pah	cc	ec	pah	cc	ms	pah	cc	pps	ec	ec	cc	ms	cc	ec
	Site	62	52	28	25	50	26	51	2	22	20	10	1	61	62	21	26	60	56	17	14
	Weight	-0.182675	0.181466	-0.181193	-0.179871	-0.178093	0.172937	0.170228	0.166076	0.165203	-0.163178	-0.162001	-0.160844	0.159965	-0.159784	-0.152466	0.151451	0.151008	0.148008	0.147206	0.146182
Rank		141	142	143	144	145	146	147	148	149	150	151	152	153	154	155	156	157	158	159	160
CV1
	Factor	cc	cc	ms	cc	ms	ms	pps	cc	pps	pah	ms	ec	cc	cc	pps	ec	cc	ms	pah	pps
	Site	4	23	26	60	25	52	53	52	11	52	59	59	21	27	10	22	9	62	51	52
	Weight	0.165049	-0.162051	0.161819	-0.1609	0.156589	-0.155308	-0.151557	-0.150733	-0.148524	0.142648	0.140456	0.139563	0.136552	-0.132417	0.129327	-0.127617	0.12316	-0.122912	-0.122474	0.120107
CV2
	Factor	pps	pps	pah	pps	ms	pps	pps	pah	ec	pah	cc	cc	cc	pps	pps	pps	ec	pah	cc	ec
	Site	7	5	18	26	4	3	1	25	11	17	55	4	8	27	50	53	16	53	58	8
	Weight	0.144357	0.144323	-0.142684	0.140183	0.138561	-0.136568	-0.130278	0.123942	0.123294	-0.116603	0.115387	-0.114853	-0.110146	-0.107491	0.107374	0.103201	-0.102097	0.0989847	-0.0988137	0.0979197
Rank		161	162	163	164	165	166	167	168	169	170	171	172	173	174	175	176	177	178	179	180
CV1
	Factor	pah	ec	ms	cc	pps	ms	pps	cc	cc	ec	pah	pah	pah	pps	pah	pps	ms	pah	pps	ms
	Site	22	26	56	56	63	22	59	19	50	24	3	4	60	4	7	24	63	21	25	24
	Weight	-0.118967	-0.111935	-0.11078	-0.110388	0.109658	-0.109132	0.108235	0.106592	-0.09994	-0.0987583	-0.0985963	-0.0933195	0.0930049	0.0890121	0.0825217	0.0824443	-0.081611	-0.0779636	-0.076274	-0.0761447
CV2
	Factor	pps	ec	ec	cc	pps	pps	ms	pah	cc	cc	ec	pah	pah	pps	cc	ec	pps	pah	pah	pps
	Site	63	58	60	56	51	16	22	4	15	62	64	9	24	15	18	52	55	64	21	9
	Weight	0.0972053	0.0954358	-0.0940263	-0.0915947	0.0901232	-0.0901164	0.0891547	0.0877526	-0.0863846	0.0859215	-0.0859032	-0.0848728	0.077969	0.0751522	-0.0737923	-0.0727069	-0.0718769	0.0715256	-0.0699729	-0.0693278
Supplemental Table S4 (continued)
Rank		181	182	183	184	185	186	187	188	189	190	191	192	193	194	195	196	197	198	199	200
CV1
	Factor	pss	ec	pah	pss	ms	cc	pss	pss	ec	ms	ec	pss	cc	cc	pss	pss	ec	cc	pss	pah
	Site	5	18	24	3	64	28	2	27	55	27	14	62	53	63	21	17	62	24	26	59
	Weight	-0.0759664	0.0733781	-0.0711122	0.0704076	-0.0687712	-0.064082	-0.0593701	-0.0581521	0.0561461	0.0536478	-0.0535755	0.0516923	-0.0418682	-0.0404273	0.0385602	-0.037597	-0.0372383	0.0277906	-0.0270206	-0.0267654
CV2
	Factor	pss	ms	ms	ms	pah	pah	pah	pss	ec	cc	pss	cc	ms	pah	pah	ec	ec	pah	pah	pah
	Site	4	2	60	24	3	63	15	22	19	59	59	7	27	14	6	17	10	60	59	62
	Weight	-0.0691976	0.0687731	-0.0679302	-0.0670889	-0.0658021	-0.0605286	0.0562441	0.0523578	0.0522389	-0.0521783	0.0518161	0.0473826	-0.0411364	-0.0375631	0.0369947	0.0369394	0.0354858	0.0351593	0.0297805	-0.028904
Rank		201	202	203	204	205	206	207	208	209	210	211	212	213	214	215
CV1
	Factor	cc	ec	cc	ms	ms	pah	pss	pss	cc	pah	pah	cc	ec	ms	ec
	Site	7	25	22	9	15	63	60	16	25	25	1	26	5	57	3
	Weight	0.0262743	-0.0249107	-0.0220299	-0.0220077	-0.0216302	0.0208968	-0.0177843	0.0134628	0.0113591	-0.0103407	0.0100133	-0.00538541	-0.0046032	-0.00195423	-0.000543521
CV2
	Factor	ec	pah	pss	pss	ec	pss	ec	ec	pah	cc	cc	pah	ec	ms	pss
	Site	22	5	11	25	59	17	25	7	51	3	26	11	6	1	13
	Weight	-0.02752	0.0267006	-0.0258365	0.0252194	0.0247386	-0.0233768	-0.017449	0.0171489	0.016611	0.0144535	0.0121016	0.0042318	-0.00217177	0.000544309	-1.3972e-05
NOTE.–Two canonical variates from the CVA{all} are provided. The factor score (pah, pss, ms, cc, and ec) and the site are ranked within each canonical variate by their weight. Site/factor score pairs with weights further from zero have higher discerning power between Plant, Animal and Fungal sequences.
